# Supplementary material for: Effectiveness of Natural Antioxidants against SARS-CoV-2? Insights from the In-Silico World
Source: Antibiotics (Basel). 2021 Aug 20;10(8):1011. doi: 10.3390/antibiotics10081011 (PMC8388999; doi:10.3390/antibiotics10081011)
Supplement: Supplementary file 1 [file antibiotics-10-01011-s001.zip]

Archive with 9 entries (8 files):
- Suppl Material/
- Suppl Material/.DS_Store
- Suppl Material/Suppl Material - Fig.pdf
- Suppl Material/Table S1.pdf
- Suppl Material/Table S1.xlsx
- Suppl Material/Table S2 a.pdf
- Suppl Material/Table S2 b.pdf
- Suppl Material/Table S2 c.pdf
- Suppl Material/Table S2.xlsx
