# Supplementary material for: Effectiveness of Natural Antioxidants against SARS-CoV-2? Insights from the In-Silico World
Source: Antibiotics (Basel). 2021 Aug 20;10(8):1011. doi: 10.3390/antibiotics10081011 (PMC8388999; doi:10.3390/antibiotics10081011)
Supplement: Supplementary file 1 [file antibiotics-10-01011-s001.zip › Suppl Material/Table S1.xlsx]

## Sheet: Sheet1
	Table S 1	Ligands used to dock SARS-CoV-2 proteins; their PubChem ID, Binding energy, Dissociation constant and active site residues
Sr.	Ligands	PubChem ID	Proteins	Binding energy	Dissociation Constant	Active site residues
				(kJ/mol)	(µM)
1		124136972	Main Protease (MPro)	-7.96	1.45	Thr25, Thr26, Leu27, His41, Cys44, Met49, Asn142, Gly143, Cys145, His164, Met165, Glu166, Pro168, Arg188, Gln189, Thr190, Gln192
	4-Caffeoylquinic acid		Papain like protease (PLPro)	-8.15	1.07	Arg166, Ser170, Val202, Glu203, Met206, Tyr207, Met208, Gly209, Ile222, Pro223
			RNA-dependent RNA polymerase (RdRP)	-7.02	7.1	Tyr149, Ala176, Asn177, Leu178, Gly179, Glu180, Arg181, Gln184, Asn213, Arg249, Thr252, Leu261
			Helicase	-8.3	0.826	Pro175, Asn177, Asn179, Tyr180, Pro406, Ala407, Pro408, Arg409, Thr410, Leu412, Thr416, Leu417, Glu418, Pro419, Phe422, Asn557, Asn559, Arg560
			E-channel proteins	-7.43	3.55	Ile46, Leu51, Pro54, Phe56, Tyr57
			Spike Open Protein	-7.35	4.1	Gly908, Ile909, Gly910, Gln1036, Ser1037, Lys1038, Arg1039, Val1040, Asp1041, Tyr1047, His1048, Glu1092, Gly1093, Arg1107, Asn1108
			Spike Close Protein	-7.09	6.32	Phe329, Pro330, Asn331, Ile332, Thr333, Leu335, Val362, Asp364, Gly526, Pro527, Lys528, Lys529, Ser530, Gln580
2	(1S,4R,5R)-3-[3-(3,4-Dihydroxyphenyl)prop-2-enoyloxy]-1,4,5-trihydroxycyclohexane-1-carboxylic acid	60074140	Main Protease (MPro)	-8.01	1.36	Arg131, Lys137, Asp197, Thr198, Thr199, Tyr239, Leu271, Leu272, Gly275, Met276, Ala285, Leu286, Leu287, Asp289, Glu290
			Papain like protease (PLPro)	-9.23	0.17	Arg166, Ser170, Val202, Glu203, Met206, Tyr207, Met208
			RNA-dependent RNA polymerase (RdRP)	-8.29	0.85	Val588, Ile589, Gly590, Thr591, Ser592, Lys593, Phe594, Leu758, Gln815, Pro830, Tyr831, Pro832, Asp865, Pro868, Trp916
			Helicase	-7.95	1.495	Pro175, Asn177, Asn179, Tyr180, Leu405, Pro406, Pro408, Arg409, Thr410, Leu412, Thr413, Leu417, Pro419, Phe422, Asn557, Asn559, Arg560
			E-channel proteins	-7.69	2.33	No binding site was found
			Spike Open Protein	-7.21	5.15	Met740, Tyr741, Ile742, Gly744, Asn856, Val963, Lys964, Leu966, Ser967, Ser975, Val976, Leu977, Asn978, Arg1000
			Spike Close Protein	-6.84	9.7	Arg355, Pro426, Asp428, Phe429, Thr430, Lys462, Pro463, Phe464, Glu465, Ser514, Phe515, Glu516, Leu517
3	1,2,4-Cyclopentanetrione	534963	Main Protease (MPro)	-6.25	26.05	Thr25, Thr26, Leu27, His41, Cys44, Thr45, Ser46, Met49, Asn142, Gly143, Cys145, His164, Met165, Glu166, Arg188, Gln189
			Papain like protease (PLPro)	-8.2	0.97	Phe69, His73, Thr74, Thr75, Asp76, Phe79, Arg82, Tyr154, Tyr171, Gln174, His175
			RNA-dependent RNA polymerase (RdRP)	-6.02	38.86	Ala46, Lys47, Tyr129, His133, Asp135, Asn705, Ala706, Ser709, Thr710, Ala771, Ser772, Gln773, Gly774, Ser778, Lys780, Asn781, Ser784
			Helicase	-6.68	12.67	Ala4, Cys5, Val6, Arg15, Arg21, Arg22, Pro23, Phe24, Arg129, Leu132, Phe133, Glu136, Pro234, Leu235, Ser236
			E-channel proteins	-6.72	11.8	Leu19, Ala22, Phe23
			Spike Open Protein	-5.87	50.05	Ile788, Tyr789, Lys790, Thr791, Pro792, Pro793, Lys795, Leu806, Pro807, Pro809, Lys814, Gln872, Ser875, Ala879
			Spike Close Protein	-7.31	4.41	Glu96, Ile101, Arg102, Gly103, Trp104, Ile119, Asn121, Val126, Ile128, Tyr170, Ser172, Arg190, Phe192, Phe194, Ile203, Ser205, His207, Leu226, Val227
4	11,14,17-Eicosatrienoic acid	5312529	Main Protease (MPro)	-4.53	477.24	Thr25, Thr26, Leu27, His41, Cys44, Thr45, Ser46, Met49, Asn142, Gly143, Cys145, His164, Met165, Glu166, Leu167, Pro168, Arg188, Gln189, Thr190, Gln192
			Papain like protease (PLPro)	-6.74	11.45	Arg166, Tyr268
			RNA-dependent RNA polymerase (RdRP)	-4.79	308.76	Phe35, Asp36, Ile37, Tyr38, Asn39, Val42, Phe48, Lys50, Lys73, Thr206, Asp208, Asn209, Tyr217, Asp218, Asp221, Asn713
			Helicase	-4.99	220.3	Ala4, Val6, Arg15, Arg21, Arg22, Pro23, Phe24, Arg129, Leu132, Phe133, Glu136, Pro234, Leu235
			E-channel proteins	-5.74	61.81	Leu19, Ala22, Phe23
			Spike Open Protein	-3.95	1280.98	Pro1079, Phe1089, Pro1090, Arg1107, Phe1121, Ser1123, Gly1124, Asn1125, Val1128, Val1129, Ile1130
			Spike Close Protein	-4.95	236.08	Trp104, Ile119, Asn121, Val126, Ile128, Phe168, Tyr170, Ser172, Phe192, Phe194, Ile203, Leu226, Val227, Asp228, Leu229
5	11-Eicosenoic acid	5282768	Main Protease (MPro)	-4.11	979.48	Trp218, Phe219, Leu220, Asn221, Arg222, Phe223, Ser267, Glu270, Leu271, Asn274, Gly275, Met276, Asn277, Arg279
			Papain like protease (PLPro)	-6.42	19.65	Asp164, Arg166, Met208, Ser245, Ala246, Pro247, Pro248, Tyr268, Tyr273, Thr301
			RNA-dependent RNA polymerase (RdRP)	-4.11	969.61	Phe441, Lys545, Tyr546, Ala547, Ile548, Arg836, Ala840, Phe843, Val844, Asp845, Arg858, Leu862
			Helicase	-4.76	322.608	Asn179, Pro406, Ala407, Pro408, Arg409, Thr410, Leu412, Gly415, Thr416, Leu417, Phe422, His554, Asn557, Asn559, Arg560
			E-channel proteins	-6.07	35.41	No binding site was found
			Spike Open Protein	-4.01	1155.66	Ile119, Val126, Ile128, Phe168, Tyr170, Ser172, Ile203, Leu226, Val227, Asp228, Leu229, Pro230
			Spike Close Protein	-6.21	28.2	Glu96, Asn99, Ile101, Arg102, Trp104, Ile119, Asn121, Val126, Ile128, Phe168, Tyr170, Ser172, Arg190, Phe192, Phe194, Ile203, Leu226, Val227, Leu229
6	13,16-Docosadienoic acid	5282807	Main Protease (MPro)	-4.08	1026.88	Trp218, Phe219, Leu220, Asn221, Phe223, Glu270, Leu271, Asn274, Gly275, Asn277, Arg279
			Papain like protease (PLPro)	-6.26	25.61	Lys157, Glu161, Leu162, Gly163, Asp164, Val165, Pro247, Pro248, Tyr264, Asn267, Tyr268, Gln269, Tyr273
			RNA-dependent RNA polymerase (RdRP)	-5.03	204.88	Ser255, Tyr265, Ile266, Lys267, Trp268, Leu270, Val320, Phe321, Pro322, Pro323, Thr324, Leu387, Leu388, Leu389, Asp390, Thr394, Cys395, Phe396, Ser397
			Helicase	-4.34	655.449	Asp328, Lys329, Cys330, Ser331, Arg332, Lys345, Phe346, Lys347, Asn349, Ser350, Thr351, Leu352, Glu353, Gln354
			E-channel proteins	-6.28	24.84	No binding site was found
			Spike Open Protein	-3.64	2161.61	Met740, Tyr741, Ile742, Cys743, Gly744, Asn856, Val963, Lys964, Leu966, Ser967, Ser975, Val976, Leu977, Asn978, Arg1000
			Spike Close Protein	-4.5	500.33	Leu335, Cys336, Phe338, Gly339, Phe342, Asn343, Val362, Ala363, Asp364, Val367, Leu368, Ser371, Ser373, Phe374, Trp436, Arg509
7	18,ß-Glycyrrhetinic acid	404621453	Main Protease (MPro)	-9.19	0.35	Lys5, Arg131, Lys137, Asp197, Thr199, Tyr237, Tyr239, Leu272, Leu286, Leu287, Glu288, Asp289, Glu290
			Papain like protease (PLPro)	-8.71	0.41	No binding site was found
			RNA-dependent RNA polymerase (RdRP)	-8.14	1.07	Arg249, Thr252, Ser255, Tyr265, Thr319, Val320, Phe321, Pro323, Arg349, Thr394, Cys395, Phe396, Tyr456, Arg457, Asn459, Leu460, Pro461, Pro677
			Helicase	-9.91	0.054	Ala4, Val6, Arg15, Arg21, Arg22, Pro23, Phe24, Arg129, Leu132, Phe133, Glu136, Pro234, Leu235, Ser236
			E-channel proteins	-9.72	0.07	No binding site was found
			Spike Open Protein	-7.99	1.38	His1101, Trp1102, Phe1103, Ile1114, Ile1115, Asn1135, Thr1136, Val1137, Tyr1138, Asp1139, Gln1142, Pro1143
			Spike Close Protein	-8.08	1.2	Tyr38, Asp40, Lys41, Val42, Phe43, Arg44, Glu224, Pro225, Tyr279, Gly283
8	1-Octen-3-ol	18827	Main Protease (MPro)	-4.55	462.17	Arg4, Lys5, Met6, Ala7, Phe8, Pro9, Gln127, Phe291, Asp295, Arg298, Gln299
			Papain like protease (PLPro)	-4.86	276.21	No binding site was found
			RNA-dependent RNA polymerase (RdRP)	-4.39	607.51	Lys593, Phe594, Gln815, Pro830, Tyr831, Pro832, Ile864, Asp865, Pro868, Trp916
			Helicase	-4.47	525.43	Gln281, Asp401, Pro402, Ala403, Pro419, Lys430, Pro434, Phe437, Tyr457, Asp458, Asn459, Asn559
			E-channel proteins	-4.5	503.72	No binding site was found
			Spike Open Protein	-4.16	900.21	Val729, Ser730, Met731, Thr732, Lys733, Gln774, Thr778, Phe782, Leu861, Pro862, Pro863, Leu865, Asp867, Ile870, Ala1056, Pro1057, His1058, Gly1059
			Spike Close Protein	-4.15	906.31	Met740, Tyr741, Ile742, Cys743, Gly744, Asn856, Leu966, Ser975, Val976, Leu977, Asn978, Arg1000
9	2,5-dihydroxyterephthalic acid	69131	Main Protease (MPro)	-7.22	5.09	Met6, Ala7, Phe8, Pro9, Gln127, Phe291, Asp295, Arg298, Gln299, Gly302, Val303
			Papain like protease (PLPro)	-7.22	5.14	Thr74, Thr75, Asp76, Tyr154, Asn156, Tyr171, Gln174, His175
			RNA-dependent RNA polymerase (RdRP)	-6.49	17.58	Gly616, Trp617, Asp618, Asp761, Ala762, Lys798, Cys799, Trp800, Glu811, Phe812, Cys813, Ser814
			Helicase	-6.3	24.305	Val6, Arg21, Arg22, Pro23, Phe24, Arg129, Leu132, Phe133, Glu136, Leu235
			E-channel proteins	-5.95	43.44	Leu51, Pro54, Phe56, Tyr57
			Spike Open Protein	-6.53	16.29	Arg403, Tyr453, Ser494, Tyr495, Gly496, Phe497, Asn501, Tyr505
			Spike Close Protein	-6.37	21.42	Tyr38, Asp40, Lys41, Val42, Phe43, Arg44, Glu224, Pro225, Tyr279, Asn282, Gly283, Thr284
10	2-Hydroxy-5-sulfobenzoic acid	7322	Main Protease (MPro)	-6.44	19.03	Phe8, Val104, Ile106, Gln110, Thr111, Asn151, Asp153, Ser158, Thr292, Phe294, Asp295, Arg298
			Papain like protease (PLPro)	-7.05	6.76	Arg166, Ser170, Val202, Glu203, Met206, Tyr207, Met208
			RNA-dependent RNA polymerase (RdRP)	-5.91	46.71	Ala383, Ser384, Gly385, Asn386
			Helicase	-6.74	11.546	Gln281, Asp401, Pro402, Ala403, Pro419, Met429, Lys430, Gly433, Pro434, Tyr457, Asp458, Asn459
			E-channel proteins	-5.77	59.26	Pro54, Phe56, Tyr57, Ser60
			Spike Open Protein	-5.08	189.89	Ser704, Val705, Ala706, Tyr707, Ser708, Ser711, Ile712, Ala713, Asn1074
			Spike Close Protein	-6.42	19.68	Met740, Tyr741, Ile742, Cys743, Gly744, Asp745, Phe855, Asn856, Leu966, Leu977, Asn978, Arg1000
11	2-Hydroxycinnamic acid	637540	Main Protease (MPro)	-6.47	18.12	Phe3, Met6, Ala7, Phe8, Pro9, Gln127, Phe291, Asp295, Val296, Arg298, Gln299, Val303, Thr304
			Papain like protease (PLPro)	-6.71	12.15	No binding site was found
			RNA-dependent RNA polymerase (RdRP)	-6.15	30.84	Lys411, Pro412, Gly413, Asn414, Tyr546, Val844, Asp845, Asp846cser15cgln19dmet87
			Helicase	-6.32	23.262	Pro406, Ala407, Arg409, Leu412, Thr416, Leu417, Pro419, Phe422, Asn557, Asn559, Arg560
			E-channel proteins	-6.27	25.52	No binding site was found
			Spike Open Protein	-5.96	42.71	Ser730, Met731, Thr732, Lys733, Gln774, Val860, Leu861, Pro862, Pro863, Asp867, Ile870, Ala1056, Pro1057, His1058, Gly1059
			Spike Close Protein	-6.26	25.78	Val382, Leu390, Cys391, Thr393, Leu517, Leu518, His519, Ala520, Ala522, Asn544, Gly545, Phe565
12	2R,3S-Catechin	9064	Main Protease (MPro)	-8.49	0.6	Met6, Ala7, Phe8, Pro9, Gln127, Asp295, Arg298, Gln299, Gly302, Val303, Thr304
			Papain like protease (PLPro)	-8.11	1.14	Arg166, Glu167, Ser170, Val202, Glu203, Met206, Tyr207, Met208, Lys232
			RNA-dependent RNA polymerase (RdRP)	-7.25	4.84	Phe441, Lys545, Tyr546, Ala547, Ile548, Ser549, Arg555, Arg836, Ala840, Val844, Asp845, Arg858, Leu862
			Helicase	-7.84	1.794	Pro406, Ala407, Pro408, Arg409, Leu412, Thr413, Lys414, Gly415, Thr416, Leu417, Phe422, His554
			E-channel proteins	-6.78	10.79	Ala32, Ile33, Ala36
			Spike Open Protein	-6.89	8.87	Met740, Tyr741, Ile742, Cys743, Gly744, Asn856, Val963, Lys964, Leu966, Ser967, Ser975, Val976, Leu977, Asn978, Arg1000
			Spike Close Protein	-6.95	8.02	Met740, Tyr741, Ile742, Cys743, Gly744, Asn856, Val963, Lys964, Leu966, Ser967, Ser975, Val976, Leu977, Asn978, Arg1000
13	2S,3R-Catechin	73160	Main Protease (MPro)	-8.09	1.18	Met6, Ala7, Phe8, Pro9, Ser113, Gln127, Asp295, Arg298, Gln299, Gly302, Val303, Thr304
			Papain like protease (PLPro)	-9.26	0.16	Thr74, Thr75, Asp76, Tyr154, Tyr171, Gln174, His175
			RNA-dependent RNA polymerase (RdRP)	-7.06	6.72	Lys593, Phe594, Cys813, Ser814, Gln815, Pro830, Tyr831, Pro832, Arg836, Asp865, Pro868, Trp916
			Helicase	-7.54	2.972	Asn179, Pro406, Pro408, Arg409, Thr410, Leu412, Gly415, Thr416, Leu417, Pro419, Phe422, Asn557, Asn559, Arg560
			E-channel proteins	-7.74	2.11	Leu51, Pro54, Phe56, Tyr57, Ser60, Arg61
			Spike Open Protein	-6.92	8.45	Met740, Tyr741, Ile742, Cys743, Gly744, Asn856, Val963, Leu966, Ser967, Ser975, Val976, Leu977, Asn978, Arg1000
			Spike Close Protein	-7.24	4.94	Met740, Tyr741, Ile742, Cys743, Gly744, Asn856, Val963, Leu966, Ser967, Ser975, Val976, Leu977, Asn978, Arg1000
14	3,4-Dihydroxybenzoic acid	72	Main Protease (MPro)	-5.94	44.4	Met6, Ala7, Phe8, Pro9, Ser113, Gln127, Asp295, Arg298, Gln299, Val303, Thr304
			Papain like protease (PLPro)	-6.85	9.61	No binding site was found
			RNA-dependent RNA polymerase (RdRP)	-6.13	32.22	Gly616, Trp617, Asp618, Asp761, Ala762, Val763, Lys798, Cys799, Trp800, Glu811, Phe812, Cys813, Ser814
			Helicase	-6.65	13.35	Tyr120, Ala123, Asn124, Ala135, Leu138, Thr380, Asn381, Tyr382, Arg409, Leu417, Tyr421, Phe422
			E-channel proteins	-5.47	98.32	Leu51, Pro54, Tyr57
			Spike Open Protein	-5.8	55.76	Met740, Tyr741, Ile742, Cys743, Gly744, Leu966, Ser967, Ser975, Val976, Leu977, Asn978, Arg1000
			Spike Close Protein	-6.22	27.54	Tyr38, Asp40, Lys41, Val42, Phe43, Arg44, Glu224, Pro225, Asn282, Gly283, Thr284
15	3,4-Dimethoxybenzoic acid	7121	Main Protease (MPro)	-6.29	24.43	Met6, Ala7, Phe8, Pro9, Thr111, Gln127, Phe291, Asp295, Arg298, Gln299, Gly302, Val303
			Papain like protease (PLPro)	-6.06	36.02	Arg166, Ser170, Val202, Glu203, Met206, Tyr207, Met208
			RNA-dependent RNA polymerase (RdRP)	-5.35	120.8	Gly616, Trp617, Asp618, Asp761, Lys798, Cys799, Trp800, Glu811, Phe812, Cys813, Ser814
			Helicase	-5.71	64.911	Ala4, Cys5, Val6, Arg15, Arg21, Arg22, Pro23, Phe24, Arg129, Leu132, Phe133, Glu136, Leu235
			E-channel proteins	-5.57	82.35	Leu28, Leu31, Ala32, Thr35, Cys40
			Spike Open Protein	-5.25	141.33	Met740, Tyr741, Gly744, Leu966, Ser967, Ser975, Val976, Leu977, Asn978, Arg1000
			Spike Close Protein	-5.44	103.25	Leu335, Cys336, Pro337, Phe338, Gly339, Phe342, Asn343, Val362, Ala363, Asp364, Val367, Leu368
16	3-Acetoxy-4,5-dihydroxy	129855414	Main Protease (MPro)	-6.99	7.58	Arg40, Pro52, Asn53, Tyr54, Glu55, Asp56, Met82, Asn84, Cys85, Thr175, Gly179, Asn180, Phe181, Phe185, Val186, Asp187, Arg188
	-3-prenyldihydrostilbene		Papain like protease (PLPro)	-9	0.25	Lys157, Glu161, Leu162, Gly163, Asp164, Glu167, Pro248, Tyr264, Tyr268, Gln269, Tyr273, Thr301
			RNA-dependent RNA polymerase (RdRP)	-7.11	6.19	Arg33, Phe35, Ile37, Asn39, Val42, Phe48, Leu49, Lys50, Lys73, Thr123, Asp208, Asn209, Tyr217, Asp218, Asn713
			Helicase	-7.23	5.007	Pro175, Asn177, Asn179, Tyr180, Pro406, Ala407, Pro408, Arg409, Thr410, Leu412, Thr413, Gly415, Thr416, Leu417, Phe422, His554, Asn557, Asn559, Arg560
			E-channel proteins	-8.62	0.48	No binding site was found
			Spike Open Protein	-7.63	2.54	Ile105, Leu118, Ile119, Val120, Asn122, Val127, Ile128, Lys129, Phe133, Gln134, Phe135, Cys136, Pro139, Phe140, Leu141, Leu241
			Spike Close Protein	-7.48	3.27	Tyr38, Asp40, Lys41, Val42, Phe43, Arg44, Glu224, Pro225, Tyr279, Asn282, Gly283, Thr284
17	3-Deazaneplanocin A	73087	Main Protease (MPro)	-6.46	18.46	Thr24, Thr25, Thr26, His41, Cys44, Thr45, Ser46, Met49, His164, Met165, Glu166, Gln189
			Papain like protease (PLPro)	-7.62	2.61	Tyr268
			RNA-dependent RNA polymerase (RdRP)	-6.43	19.32	Glu136, Gly137, Asn138, Cys139, Asp140, Lys143, Phe157, Asn158, Lys159, Lys160, Asp161, Trp162, Tyr163
			Helicase	-6.91	8.608	Pro406, Arg409, Leu412, Thr416, Leu417, Glu418, Pro419, Phe422, His554, Asn557, Asn559, Arg560
			E-channel proteins	-5.78	57.77	Val29, Ala32, Ile33, Ala36, Arg38
			Spike Open Protein	-5.78	58.46	Tyr396, Pro426, Asp428, Phe429, Thr430, Phe464, Ser514, Phe515, Glu516, Leu517, Leu518
			Spike Close Protein	-6.27	25.4	Phe329, Pro330, Asn331, Ile332, Thr333, Val362, Gly526, Pro527, Lys528, Lys529, Ser530
18	4,7,10,13,16-Docosapentaenoic acid	5282848	Main Protease (MPro)	-4.86	272.04	Trp218, Phe219, Leu220, Asn221, Phe223, Ser267, Glu270, Leu271, Asn274, Gly275, Met276, Asn277, Arg279
			Papain like protease (PLPro)	-7.77	2.03	Lys157, Leu162, Gly163, Asp164, Arg166, Met208, Pro247, Pro248, Tyr264, Tyr268, Gln269, Tyr273, Thr301
			RNA-dependent RNA polymerase (RdRP)	-5.11	180.21	Lys426, Gly427, Phe428, Phe429, Lys430, Ser433, Ser434, Val435, Glu876, Asp879, His882, Leu883, Gln886
			Helicase	-5.85	51.772	Asn179, Pro406, Ala407, Pro408, Arg409, Thr410, Leu412, Gly415, Thr416, Leu417, Phe422, Asp534, His554, Asn557, Asn559, Arg560
			E-channel proteins	-7.04	6.89	No binding site was found
			Spike Open Protein	-5.12	177.5	Trp104, Ile119, Asn121, Val126, Ile128, Tyr170, Ser172, Arg190, Phe192, Phe194, Ile203, Ser205, His207, Leu226, Val227
			Spike Close Protein	-6.18	29.56	Trp104, Ile119, Asn121, Val126, Ile128, Phe168, Tyr170, Ser172, Arg190, Phe192, Phe194, Ile203, Leu226, Val227, Asp228, Leu229
19	4-Hydroxybenzoic acid	135	Main Protease (MPro)	-6.04	37.57	Met6, Ala7, Phe8, Pro9, Thr111, Gln127, Phe291, Asp295, Arg298, Gln299, Val303
			Papain like protease (PLPro)	-6.06	36.08	His73, Thr74, Asp76, Phe79, Arg82, Ala153, Tyr154, Cys155, Asn156, His175
			RNA-dependent RNA polymerase (RdRP)	-5.45	101.18	Gly616, Trp617, Asp618, Asp761, Ala762, Lys798, Cys799, Trp800, Glu811, Phe812, Cys813, Ser814
			Helicase	-5.97	42.28	Tyr120, Ala123, Asn124, Ala135, Leu138, Thr380, Asn381, Tyr382, Arg409, Leu417, Tyr421, Phe422
			E-channel proteins	-5.42	106.8	Leu51, Pro54, Tyr57
			Spike Open Protein	-5.32	127.07	Met740, Tyr741, Ile742, Cys743, Gly744, Asn856, Leu966, Ser967, Ser975, Val976, Leu977, Asn978, Arg1000
			Spike Close Protein	-5.92	45.69	Tyr38, Asp40, Lys41, Val42, Phe43, Arg44, Glu224, Pro225, Tyr279, Gly283, Thr284
20	4-Hydroxycinnamic acid	637542	Main Protease (MPro)	-6.68	12.71	Phe3, Lys5, Met6, Phe8, Pro9, Gln127, Phe291, Asp295, Arg298, Gln299, Gly302, Val303, Thr304
			Papain like protease (PLPro)	-6.83	9.79	His73, Thr74, Asp76, Phe79, Arg82, Ala153, Tyr154, Cys155, Asn156, His175
			RNA-dependent RNA polymerase (RdRP)	-6.33	23.07	Pro323, Thr324, Phe326, Gly327, Tyr346, His347, Phe348, Arg349, Glu350, Phe396, Asn628, Ser664, Val675, Lys676, Pro677basn118
			Helicase	-6.18	29.612	Val496, Leu500, Thr501, Asn503, Trp506, Arg507, Ala509, Leu526, Gly527, Leu528, Tyr543, Ile545, Leu573
			E-channel proteins	-6.29	24.51	No binding site was found
			Spike Open Protein	-6.49	17.55	Tyr38, Asp40, Lys41, Val42, Phe43, Arg44, Glu224, Pro225, Tyr279, Gly283
			Spike Close Protein	-6.65	13.31	Tyr38, Asp40, Lys41, Val42, Phe43, Arg44, Glu224, Pro225, Tyr279, Asn282, Gly283, Thr284
21	4-o-Methylglycyrrhisoflavone	637542	Main Protease (MPro)	-6.91	8.56	Arg131, Thr199, Ile200, Tyr237, Tyr239, Leu271, Leu272, Gly275, Met276, Ala285, Leu286, Leu287, Asp289, Glu290
			Papain like protease (PLPro)	-8.61	0.49	Pro247, Pro248, Asn267, Tyr268, Gln269
			RNA-dependent RNA polymerase (RdRP)	-7.16	5.65	Arg197, Gly230, Val231, Pro232, Phe283, Asp284, Lys288, Tyr289, Trp290, Asp291, Gln292, Thr293, Tyr294
			Helicase	-7.6	2.682	Ala1, Val6, Arg15, Arg21, Arg22, Pro23, Phe24, Arg129, Leu130, Leu132, Phe133, Glu136, Pro234, Leu235, Ser236
			E-channel proteins	-7.95	1.48	No binding site was found
			Spike Open Protein	-6.58	15.15	Ser730, Thr778, Phe823, Val826, Thr827, Pro863, Asp867, Ile870, Ala1056, Pro1057, His1058, Gly1059
			Spike Close Protein	-6.17	30.17	His1101, Trp1102, Phe1103, Ile1114, Ile1115, Thr1136, Val1137, Tyr1138
22	4-o-Methylneobavaisoflavone	637542	Main Protease (MPro)	-7.07	6.6	Arg131, Lys137, Asp197, Thr199, Tyr237, Asn238, Tyr239, Leu271, Leu272, Gly275, Met276, Leu286, Leu287, Asp289
			Papain like protease (PLPro)	-8.99	0.26	Arg166, Ser170, Val202, Glu203, Met206, Met208
			RNA-dependent RNA polymerase (RdRP)	-6.52	16.51	Ser255, Tyr265, Ile266, Lys267, Trp268, Leu270, Val320, Phe321, Pro322, Thr324
			Helicase	-7.84	1.782	Asn179, Tyr180, Pro406, Pro408, Arg409, Thr410, Leu412, Thr413, Leu417, Pro419, Phe422, Asp534, Asn557, Asn559, Arg560
			E-channel proteins	-8.15	1.06	No binding site was found
			Spike Open Protein	-5.89	47.82	Leu54, Phe86, Asn87, Asp88, Asn196, Ile197, Asn234, Ile235, Thr236, Pro272
			Spike Close Protein	-6.52	16.68	Trp886, Gly889, Ala890, Tyr904, Ser1030, Glu1031, Leu1034, Gly1035, Gln1036, Ser1037, Lys1038, Arg1039
23	6,9,12-Octadecatrienoic acid	5353640	Main Protease (MPro)	-4.45	544.39	Trp218, Phe219, Leu220, Asn221, Arg222, Phe223, Ser267, Glu270, Leu271, Asn274, Gly275, Met276, Asn277
			Papain like protease (PLPro)	-4.85	276.68	Asp164, Arg166, Met208, Pro247, Pro248, Tyr268
			RNA-dependent RNA polymerase (RdRP)	-4.88	266.59	Phe441, Tyr546, Ala547, Ile548, Arg836, Ile837, Ala840, Phe843, Val844, Asp845, Arg858, Ser861, Leu862, Asp865
			Helicase	-5.63	74.42	Ala4, Val6, Arg21, Arg22, Pro23, Phe24, Glu128, Arg129, Leu132, Phe133, Glu136, Pro234, Leu235, Ser236, Pro238
			E-channel proteins	-6.26	25.74	Phe26, Val29, Thr30
			Spike Open Protein	-3.78	1698.07	His66, Ala67, Ile68, Pro82, Asp138, Pro139, Phe140, Leu141, Gln239, Thr240, Leu241, Leu242, Tyr265
			Spike Close Protein	-5.3	130.33	Trp104, Ile119, Asn121, Val126, Ile128, Phe168, Tyr170, Phe192, Phe194, Ile203, Leu226, Val227, Asp228, Leu229
24	7,10 ,13,16-Docosatetraenoic acid	2033	Main Protease (MPro)	-4.64	395.7	Arg131, Thr199, Tyr237, Tyr239, Leu271, Leu272, Gly275, Met276, Leu286, Leu287, Glu288, Asp289
			Papain like protease (PLPro)	-5.61	76.72	Pro247, Pro248, Asn267, Tyr268
			RNA-dependent RNA polymerase (RdRP)	-5.36	117.58	Arg583, Ser592, Phe594, Tyr595, Ser861, Ile864, Asp865, Tyr915, Pro918, Glu919
			Helicase	-5.67	69.327	Ala4, Cys5, Val6, Arg21, Arg22, Pro23, Phe24, Arg129, Leu132, Phe133, Glu136, Pro234, Leu235, Ser236
			E-channel proteins	-6.74	11.57	No binding site was found
			Spike Open Protein	-3.45	2963.8	Leu54, Phe86, Asn87, Asp88, Asn196, Ile197, Asp198, Gly199, Ile233, Asn234, Ile235, Pro272
			Spike Close Protein	-5.22	148.92	Val327, Val382, Ser383, Lys386, Asp389, Leu390, Cys391, Phe392, Thr393, Leu517, Leu518, His519, Ala520, Ala522, Lys528, Asn542, Asn544, Gly545, Leu546, Thr547, Phe565
25	7,10,13,16-Docosatetraenoic acid, methyl ester	5352981	Main Protease (MPro)	-4.43	570.73	Thr199, Tyr237, Tyr239, Leu271, Leu272, Asn274, Gly275, Met276, Asn277, Gly278, Arg279, Ala285, Leu286, Leu287
			Papain like protease (PLPro)	-6.55	15.78	Asp164, Val165, Arg166, Met208, Ser245, Ala246, Pro247, Pro248, Tyr264, Tyr268, Tyr273, Thr301, Asp302
			RNA-dependent RNA polymerase (RdRP)	-5.45	100.67	Val335, Asp336, Val338, Pro339, Phe340, Arg365, Leu366, Leu371
			Helicase	-4.79	309.801	Ala4, Cys5, Val6, Arg15, Arg21, Arg22, Pro23, Phe24, Arg129, Leu132, Phe133, Glu136, Pro234, Leu235, Ser236
			E-channel proteins	-6.57	15.38	Leu19, Phe20, Ala22, Phe23, Val24, Phe26, Leu27, Thr30
			Spike Open Protein	-4.15	910.91	Met740, Tyr741, Ile742, Cys743, Gly744, Phe855, Asn856, Val963, Leu966, Ser967, Ser975, Val976, Leu977, Asn978, Arg1000
			Spike Close Protein	-5.68	69.09	Cys336, Phe338, Gly339, Phe342, Asn343, Asp364, Val367, Leu368, Ser371, Ala372, Ser373, Phe374, Ser375, Trp436, Asn437, Ser438, Asn440, Leu441, Arg509
26	8-Prenylmucronulatol	637051	Main Protease (MPro)	-6.99	7.48	Thr25, Leu27, His41, Cys44, Thr45, Ser46, Met49, Leu141, Asn142, Gly143, Ser144, Cys145, His164, Met165, Glu166, Leu167, Pro168, Arg188, Gln189, Thr190, Gln192
			Papain like protease (PLPro)	-9.01	0.25	Pro247, Pro248, Asn267, Tyr268
			RNA-dependent RNA polymerase (RdRP)	-7.24	4.9	Tyr32, Lys47, Tyr129, Ala130, His133, Phe134, Asp135, Asn138, Cys139, Ser709, Thr710, Asp711, Lys714, Gln773, Gly774, Asn781, Ser784
			Helicase	-7.39	3.835	Pro175, Asn177, Asn179, Tyr180, Gln404, Leu405, Pro406, Ala407, Pro408, Arg409, Thr410, Leu412, Thr413, Thr416, Leu417, Phe422, Asn557, Asn559, Arg560
			E-channel proteins	-7.8	1.93	No binding site was found
			Spike Open Protein	-6.91	8.61	Arg355, Tyr396, Pro426, Asp428, Phe429, Thr430, Pro463, Phe464, Glu465, Ser514, Phe515, Glu516, Leu517, Leu518
			Spike Close Protein	-7.07	6.58	Leu335, Cys336, Pro337, Phe338, Gly339, Glu340, Phe342, Asn343, Asp364, Val367, Leu368, Ser371, Ser373, Phe374, Trp436
27	Aconitic acid	309	Main Protease (MPro)	-5.75	61.5	Met6, Ala7, Phe8, Pro9, Asp295, Arg298, Gln299, Gly302, Val303, Thr304
			Papain like protease (PLPro)	-6.53	16.35	No binding site was found
			RNA-dependent RNA polymerase (RdRP)	-5.95	43.73	Gly616, Trp617, Asp618, Asp761, Ala762, Lys798, Cys799, Trp800, Glu811, Phe812, Cys813, Ser814
			Helicase	-5.7	65.904	Gln281, Asp401, Pro402, Ala403, Pro419, Met429, Lys430, Pro434, Tyr457, Asp458, Asn459, Asn559
			E-channel proteins	-5.05	198.41	Leu51, Pro54, Tyr57
			Spike Open Protein	-5.33	124.74	Tyr38, Asp40, Lys41, Val42, Phe43, Arg44, Glu224, Pro225, Tyr279, Gly283, Thr284
			Spike Close Protein	-5.45	100.67	Gly744, Phe855, Asn856, Leu966, Ser975, Val976, Leu977, Asn978, Arg1000
28	Agaritine	439517	Main Protease (MPro)	-6.6	14.55	Met6, Ala7, Phe8, Pro9, Gln127, Ile152, Asp295, Arg298, Gln299, Gly302, Val303, Thr304
			Papain like protease (PLPro)	-7.1	6.24	Cys155, Asn156, Lys157, Glu161, Leu162, Glu167, Tyr171
			RNA-dependent RNA polymerase (RdRP)	-6.14	31.36	Lys47, Tyr129, Ala130, His133, Phe134, Asp135, Asn138, Cys139, Asp140, Thr141, Leu142, Asn705, Ala706, Ser709, Lys780, Asn781, Ser784
			Helicase	-6.64	13.623	Val6, Arg15, Arg21, Arg22, Pro23, Phe24, Arg129, Leu132, Phe133, Glu136, Pro234, Leu235
			E-channel proteins	-6.2	28.63	Leu28, Val29, Ala32
			Spike Open Protein	-5.79	57.1	Arg355, Tyr396, Pro426, Asp428, Phe429, Thr430, Phe464, Ser514, Phe515, Glu516
			Spike Close Protein	-5.76	60.37	Pro426, Asp428, Phe429, Thr430, Pro463, Phe464, Ser514, Phe515, Glu516
29	Agnuside	442416	Main Protease (MPro)	-7.28	4.61	Ile106, Gln110, Thr111, Asn151, Asp153, Thr292, Phe294, Asp295, Val297, Arg298, Ser301, Val303
			Papain like protease (PLPro)	-9.07	0.22	Phe69, His73, Thr74, Thr75, Asp76, Phe79, Arg82, Tyr154, Gln174, His175
			RNA-dependent RNA polymerase (RdRP)	-6.17	29.86	Asp269, Leu271, Lys272, Tyr273, Asp274, Phe275, Glu277
			Helicase	-7.38	3.874	Ala4, Val6, Arg15, Arg21, Arg22, Pro23, Phe24, Arg129, Leu132, Phe133, Glu136, Pro234, Leu235
			E-channel proteins	-7.69	2.33	Ile46, Leu51, Pro54, Phe56, Tyr57, Ser60
			Spike Open Protein	-6	40.12	Trp104, Ile119, Asn121, Val126, Ile128, Tyr170, Ser172, Phe192, Phe194, Ile203, Ser205, Leu226, Val227
			Spike Close Protein	-6.14	31.41	Met740, Tyr741, Gly744, Asp745, Phe855, Asn856, Leu966, Ser967, Ser975, Val976, Leu977, Asn978, Arg1000
30	Alizarin	6293	Main Protease (MPro)	-7.42	3.65	Val104, Ile106, Gln110, Thr111, Asn151, Asp153, Ser158, Thr292, Phe294, Asp295, Arg298
			Papain like protease (PLPro)	-7.28	4.58	Val187, Gln195, Thr197, Ile222, Pro223, Cys224, Thr225, Ala230, Lys232
			RNA-dependent RNA polymerase (RdRP)	-7.19	5.37	Lys411, Pro412, Gly413, Asn414, Tyr546, Val844, Asp845, Asp846cser15cgln18cgln19
			Helicase	-7.75	2.071	Leu405, Pro406, Arg409, Thr410, Leu412, Leu417, Pro419, Phe422, Asn557, Asn559, Arg560
			E-channel proteins	-7.24	4.92	No binding site was found
			Spike Open Protein	-6.58	15.15	Glu554, Ser555, Asn556, Lys557, Lys558, Phe559, Leu560, Arg577, Leu582, Glu583, Ile584
			Spike Close Protein	-7.05	6.82	Tyr38, Asp40, Lys41, Val42, Phe43, Arg44, Glu224, Pro225, Tyr279, Gly283
31	Alpha pienene	6654	Main Protease (MPro)	-5.37	116.2	Trp218, Phe219, Asn221, Phe223, Ser267, Glu270, Leu271, Asn274, Gly275, Asn277
			Papain like protease (PLPro)	-5.38	113.68	Asp164, Val165, Pro247, Pro248, Tyr264, Asn267, Tyr268, Tyr273, Thr301
			RNA-dependent RNA polymerase (RdRP)	-4.91	250.87	Ser592, Phe594, Tyr595, Ile864, Tyr915
			Helicase	-6.18	29.512	Val496, Phe499, Leu500, Thr501, Asn503, Trp506, Arg507, Ala509, Leu526, Leu528, Tyr543, Ile545, Leu573
			E-channel proteins	-5.87	49.47	No binding site was found
			Spike Open Protein	-5.68	68.86	Tyr38, Asp40, Lys41, Val42, Phe43, Arg44, Glu224, Pro225, Tyr279, Gly283
			Spike Close Protein	-5.9	47.42	Tyr38, Asp40, Lys41, Val42, Phe43, Arg44, Glu224, Pro225, Tyr279, Gly283
32	Anhydrosecoisolariciresinol	9974771	Main Protease (MPro)	-6.55	15.83	Arg131, Lys137, Asp197, Thr199, Tyr237, Tyr239, Leu271, Leu272, Gly275, Met276, Ala285, Leu286, Leu287, Asp289, Glu290
			Papain like protease (PLPro)	-7.23	5.02	Lys157, Glu161, Leu162, Gly163, Asp164, Glu167, Tyr268, Gln269
			RNA-dependent RNA polymerase (RdRP)	-6.42	19.78	Asp717, Tyr719, Val720, Asn722, Leu723, Arg726, Glu744, Ala747, Tyr748, Lys751, His752, Tyr770
			Helicase	-7.18	5.504	Gly3, Ala4, Val6, Arg21, Pro23, Phe24, Arg129, Leu132, Phe133, Glu136, Pro234, Leu235, Ser236
			E-channel proteins	-6.48	17.85	Leu28, Val29, Ala32
			Spike Open Protein	-5.78	58.36	Arg403, Tyr453, Ser494, Tyr495, Gly496, Phe497, Asn501, Tyr505
			Spike Close Protein	-6.17	30.22	Trp104, Ile119, Asn121, Val126, Ile128, Tyr170, Ser172, Arg190, Glu191, Phe192, Phe194, Ile203, Ser205, Lys206, His207, Leu226, Val227
33	Apigenin	5280443	Main Protease (MPro)	-7.26	4.74	Met49, Phe140, Leu141, Asn142, Gly143, Ser144, Cys145, His163, Met165, Glu166, Leu167, Pro168, His172, Arg188, Gln189, Thr190, Gln192
			Papain like protease (PLPro)	-9.21	0.18	Phe69, His73, Thr74, Thr75, Asp76, Phe79, Arg82, Ala153, Tyr154, Asn156, Gln174, His175
			RNA-dependent RNA polymerase (RdRP)	-7.48	3.28	Gly590, Thr591, Ser592, Lys593, Phe594, Gln815, Pro830, Tyr831, Pro832, Asp865, Pro868, Trp916
			Helicase	-7.45	3.489	Asn179, Pro406, Pro408, Arg409, Thr410, Leu412, Thr416, Leu417, Phe422, Asn557, Asn559, Arg560
			E-channel proteins	-7.37	3.99	Ile46, Ser50, Leu51, Pro54, Phe56, Tyr57
			Spike Open Protein	-6.86	9.4	Arg355, Tyr396, Pro426, Asp428, Phe429, Thr430, Phe464, Ser514, Phe515, Glu516, Leu517, Leu518
			Spike Close Protein	-7.38	3.89	Glu96, Asn99, Ile101, Arg102, Gly103, Trp104, Ile119, Asn121, Val126, Arg190, Phe192, Ser205, Lys206, His207, Leu226
34	Ascorbic acid	54670067	Main Protease (MPro)	-4.96	232.53	Arg131, Lys137, Asp197, Thr198, Thr199, Leu286, Leu287, Glu288, Asp289, Glu290
			Papain like protease (PLPro)	-5.66	71.1	Cys155, Asn156, Lys157, Glu167, Tyr171
			RNA-dependent RNA polymerase (RdRP)	-5.95	43.29	Tyr456, Arg555, Thr556, Val557, Asp623, Arg624, Lys676, Thr680, Ser681, Ser682
			Helicase	-6.51	16.994	Trp114, Tyr120, Ala123, Asn124, Lys131, Ala134, Ala135, Leu138, Thr380, Asn381, Tyr382, Arg409, Leu417, Tyr421, Phe422, Asn423
			E-channel proteins	-4.54	471.63	No binding site was found
			Spike Open Protein	-5.79	56.62	Val729, Ser730, Met731, Thr732, Lys733, Thr778, Phe782, Pro863, Leu865, Asp867, Ile870, Ala1056, Pro1057, His1058, Gly1059
			Spike Close Protein	-5.54	86.92	Phe329, Pro330, Asn331, Ile332, Thr333, Val362, Cys525, Gly526, Pro527, Lys528, Lys529, Ser530, Gln580
35	Baicalin	64982	Main Protease (MPro)	-8.85	0.33	Val104, Ile106, Gln110, Thr111, Asn151, Ile152, Asp153, Tyr154, Pro252, Thr292, Phe294, Asp295, Val297, Arg298, Val303
			Papain like protease (PLPro)	-10.82	0.01	Cys155, Asn156, Lys157, Glu161, Leu162, Gly163, Asp164, Val165, Arg166, Glu167,
						Tyr171, Val202, Met206, Met208, Pro248, Tyr264, Tyr268, Gln269, Tyr273
			RNA-dependent RNA polymerase (RdRP)	-9.01	0.25	Val31, Tyr32, Lys47, Tyr129, Ala130, His133, Phe134, Asp135, Asn138, Cys139, Thr141, Asn705, Ala706, Ser709, Thr710, Lys780, Asn781, Ser784
			Helicase	-8.9	0.29	Asn177, Arg178, Thr199, Phe200, Glu201, Lys202, Arg212, Asn516, Asn519, Ala520, Thr530, Gln531, Thr532, Asp534
			E-channel proteins	-8.89	0.3	No binding site was found
			Spike Open Protein	-7.47	3.37	Met740, Gly744, Asp745, Phe855, Asn856, Gly857, Val963, Leu966, Ser967, Ser975, Val976, Leu977, Asn978, Arg1000
			Spike Close Protein	-7.95	1.48	Tyr789, Lys790, Thr791, Lys795, Ser803, Gln804, Leu806, Pro807, Asp808, Pro809, Ser816, Phe817, Ser875, Ala876, Ala879
36	Balsacone A	71602340	Main Protease (MPro)	-7.37	3.93	Thr24, Thr25, Thr26, His41, Cys44, Thr45, Ser46, Met49, Asn142, Gly143, His164, Met165, Glu166, Leu167, Pro168, Arg188, Gln189, Thr190, Gln192
			Papain like protease (PLPro)	-9.55	0.1	Leu162, Gly163, Asp164, Val165, Pro247, Pro248, Tyr264, Gly266, Asn267, Tyr268, Tyr273, Thr301
			RNA-dependent RNA polymerase (RdRP)	-7.54	3	Tyr32, Ala46, Lys47, Tyr129, His133, Phe134, Asp135, Asn138, Ala706, Ser709, Thr710, Asp711, Lys714, Gln773, Gly774, Lys780, Asn781, Ser784
			Helicase	-7.69	2.319	Ala4, Val6, Arg15, Arg21, Arg22, Pro23, Phe24, Arg129, Leu132, Phe133, Glu136, Pro234, Leu235, Ser236
			E-channel proteins	-8.52	0.57	Phe23, Phe26, Leu27, Thr30, Ile46, Leu51, Pro54, Tyr57
			Spike Open Protein	-6.79	10.63	Arg44, His49, Met740, Tyr741, Ile742, Gly744, Asn856, Val963, Lys964, Leu966, Ser967, Ser975, Val976, Leu977, Asn978, Arg1000
			Spike Close Protein	-6.83	9.85	Gly908, Ile909, Gly910, Ser1037, Lys1038, Val1040, Asp1041, Lys1045, Gly1046, Tyr1047, His1048, Arg1107, Asn1108
37	Behenic acid	8215	Main Protease (MPro)	-4.12	959.84	Arg131, Thr199, Tyr237, Tyr239, Leu271, Leu272, Gly275, Met276, Asn277, Ala285, Leu286, Leu287, Glu288, Asp289
			Papain like protease (PLPro)	-5.6	78.02	Asp164, Arg166, Met208, Pro247, Pro248, Tyr264, Gly266, Asn267, Tyr268, Tyr273, Thr301
			RNA-dependent RNA polymerase (RdRP)	-4.19	854.32	His613, Phe766, Ser768, Ala771, Ser772, Gln773, Gly774, Ser778, Ile779, Lys780, Glu796, Cys799, Thr801, Thr803
			Helicase	-4.51	493.62	Gly3, Ala4, Val6, Arg21, Arg22, Pro23, Phe24, Arg129, Leu132, Phe133, Glu136, Pro234, Leu235, Ser236
			E-channel proteins	-5.55	86.05	No binding site was found
			Spike Open Protein	-3.21	4414.08	Arg355, Asn394, Tyr396, Pro426, Asp428, Phe429, Thr430, Pro463, Phe464, Ser514, Phe515, Glu516, Leu518
			Spike Close Protein	-5.15	168.16	Leu335, Cys336, Phe338, Gly339, Phe342, Asn343, Val362, Ala363, Asp364, Val367, Leu368, Ser371, Ser373, Phe374, Trp436, Asn437, Leu441
38	Benzoic acid	243	Main Protease (MPro)	-5.93	45.23	Met6, Ala7, Phe8, Pro9, Thr111, Gln127, Asp295, Arg298, Gln299, Val303
			Papain like protease (PLPro)	-6.11	33.44	No binding site was found
			RNA-dependent RNA polymerase (RdRP)	-6.48	17.67	No binding site was found
			Helicase	-6.02	38.531	Tyr120, Ala123, Asn124, Lys131, Ala134, Ala135, Leu138, Thr380, Asn381, Tyr382, Arg409, Leu417, Tyr421, Phe422
			E-channel proteins	-5.57	83.05	Leu51, Pro54, Tyr57
			Spike Open Protein	-5	215.52	Met740, Tyr741, Ile742, Cys743, Gly744, Asn856, Leu966, Ser975, Val976, Leu977, Asn978, Arg1000
			Spike Close Protein	-5.82	53.91	Tyr38, Asp40, Lys41, Val42, Phe43, Arg44, Glu224, Pro225, Tyr279, Gly283
39	Biochanin	5280373	Main Protease (MPro)	-6.85	9.59	Thr25, Thr26, Leu27, His41, Met49, Leu141, Asn142, Gly143, Ser144, Cys145, His164, Met165, Glu166, Leu167, Pro168, Arg188, Gln189, Thr190, Gln192
			Papain like protease (PLPro)	-9.04	0.24	Thr74, Asp76, Phe79, Arg82, Ala153, Tyr154, Asn156, Tyr171, Gln174, His175
			RNA-dependent RNA polymerase (RdRP)	-7.51	3.12	Arg33, Phe35, Asp36, Ile37, Tyr38, Lys50, Val71, Lys73, Thr123, Thr206, Asp208, Asn209, Tyr217, Asp218, Asp221
			Helicase	-7.31	4.397	Asn177, Asn179, Glu201, Pro514, Tyr515, Asn516, Asn519, Ala520, Thr530, Thr532, Val533, Asp534, Arg560
			E-channel proteins	-6.81	10.19	No binding site was found
			Spike Open Protein	-6.29	24.59	Tyr38, Lys41, Val42, Phe43, Arg44, Glu224, Pro225, Leu226, Gly283
			Spike Close Protein	-6.78	10.77	Phe329, Pro330, Asn331, Thr333, Leu335, Val362, Asp364, Cys525, Gly526, Pro527, Lys528, Lys529, Ser530, Gln580
40	Butein	5281222	Main Protease (MPro)	-7.74	2.14	Phe3, Met6, Ala7, Phe8, Pro9, Gln127, Ile152, Phe291, Asp295, Arg298, Gln299, Val303, Thr304
			Papain like protease (PLPro)	-7.76	2.04	Pro59, Asp62, Arg65, Val66, Ala68, Phe69, Tyr72, Thr74, Thr75, Asp76, Pro77, Phe79, Leu80
			RNA-dependent RNA polymerase (RdRP)	-7.39	3.83	Lys411, Pro412, Gly413, Asn414, Tyr546, Asp845, Asp846, Ile847
			Helicase	-7.09	6.342	Pro175, Asn177, Asn179, Tyr180, Pro406, Ala407, Pro408, Arg409, Thr410, Leu412, Thr413, Thr416, Leu417, Phe422, Asn557, Arg560
			E-channel proteins	-7.28	4.64	No binding site was found
			Spike Open Protein	-6.77	10.88	Arg355, Tyr396, Pro426, Asp428, Phe429, Thr430, Phe464, Ser514, Phe515, Glu516, Leu517, Leu518
			Spike Close Protein	-7.57	2.81	Tyr789, Lys790, Thr791, Pro792, Asp796, Phe797, Ala879, Ile882, Thr883, Ala893, Gln895, Ile896, Pro897, Phe898
41	Caffeic acid	689043	Main Protease (MPro)	-7.09	6.4	Phe3, Met6, Phe8, Gln127, Phe291, Asp295, Arg298, Gln299, Gly302, Val303
			Papain like protease (PLPro)	-7.28	4.59	His73, Thr74, Thr75, Gln174, His175
			RNA-dependent RNA polymerase (RdRP)	-6.76	11.13	Ser592, Lys593, Phe594, Gln815, Pro830, Tyr831, Pro832, Ile864, Asp865, Ala866, Pro868, Trp916
			Helicase	-7.15	5.731	Tyr120, Ala123, Asn124, Ala135, Leu138, Lys139, Thr380, Asn381, Tyr382, Arg409, Leu417, Tyr421, Phe422
			E-channel proteins	-6.39	20.77	No binding site was found
			Spike Open Protein	-6.65	13.37	Tyr38, Asp40, Lys41, Val42, Phe43, Glu224, Pro225, Asn282, Gly283, Thr284
			Spike Close Protein	-6.69	12.58	Tyr38, Asp40, Lys41, Val42, Phe43, Arg44, Glu224, Pro225, Tyr279, Asn282, Gly283, Thr284
42	Cinnamic acid	444539	Main Protease (MPro)	-6.44	19.09	Phe3, Lys5, Met6, Phe8, Pro9, Gln127, Phe291, Asp295, Arg298, Gln299, Gly302, Val303, Thr304
			Papain like protease (PLPro)	-6.81	10.26	Lys157, Leu162, Gly163, Asp164, Val165, Pro248, Tyr264, Tyr268, Tyr273, Thr301
			RNA-dependent RNA polymerase (RdRP)	-6.23	27.17	Pro323, Thr324, Phe326, Gly327, Tyr346, His347, Phe348, Arg349, Glu350, Phe396, Asn628, Ser664, Val675, Lys676, Pro677basn118
			Helicase	-6.24	26.535	Pro406, Ala407, Arg409, Leu412, Thr416, Leu417, Pro419, Phe422, Asn557, Asn559, Arg560
			E-channel proteins	-6.41	19.92	No binding site was found
			Spike Open Protein	-6.19	29.21	Tyr38, Asp40, Lys41, Val42, Phe43, Arg44, Glu224, Pro225, Tyr279, Gly283
			Spike Close Protein	-6.15	30.94	Trp104, Ile119, Asn121, Val126, Ile128, Arg190, Phe192, Phe194, Ile203, Val227
43	Citric acid	311	Main Protease (MPro)	-5.24	145.44	Phe8, Ile106, Gln110, Thr111, Asn151, Ile152, Asp153, Thr292, Phe294, Asp295, Arg298
			Papain like protease (PLPro)	-6.18	29.36	His73, Thr74, Thr75, Asp76, Phe79, Arg82, Ala153, Tyr154, Asn156, Tyr171, Gln174, His175
			RNA-dependent RNA polymerase (RdRP)	-5.34	122.03	Lys593, Phe594, Gln815, Pro830, Tyr831, Pro832, Asp865, Pro868, Trp916
			Helicase	-5.74	61.706	Leu405, Pro406, Thr416, Leu417, Pro419, Phe422, Asn557, Asn559, Arg560
			E-channel proteins	-4.83	286.66	No binding site was found
			Spike Open Protein	-5.27	138.26	Met740, Tyr741, Ile742, Cys743, Gly744, Asn856, Leu966, Ser975, Val976, Leu977, Asn978, Arg1000
			Spike Close Protein	-5.71	64.8	Phe329, Pro330, Asn331, Ile332, Thr333, Val362, Cys525, Gly526, Pro527, Lys528, Lys529, Ser530, Gln580
44	Cryptochlorogenic acid	9798666	Main Protease (MPro)	-7.99	1.4	Arg131, Lys137, Asp197, Thr198, Thr199, Tyr239, Leu271, Leu272, Gly275, Met276, Ala285, Leu286, Leu287, Asp289, Glu290
			Papain like protease (PLPro)	-9.25	0.16	Arg166, Ser170, Val202, Glu203, Met206, Tyr207, Met208
			RNA-dependent RNA polymerase (RdRP)	-7.39	3.82	Tyr149, Cys151, Ala176, Asn177, Leu178, Gly179, Glu180, Arg181, Gln184, Arg249, Thr252, Leu261
			Helicase	-7.95	1.501	Pro175, Asn177, Asn179, Tyr180, Pro406, Pro408, Arg409, Thr410, Leu412, Thr413, Leu417, Pro419, Phe422, Asn557, Asn559, Arg560
			E-channel proteins	-7.52	3.08	Ile46, Leu51, Pro54, Phe56, Tyr57, Ser60, Arg61
			Spike Open Protein	-7.26	4.81	Met740, Tyr741, Ile742, Cys743, Gly744, Asn856, Val963, Lys964, Leu966, Ser967, Ser975, Val976, Leu977, Asn978, Arg1000
			Spike Close Protein	-7.14	5.8	Gly908, Ile909, Gly910, Gln1036, Ser1037, Lys1038, Val1040, Gly1046, Tyr1047, His1048, Glu1092, Gly1093, Gln1106, Arg1107, Asn1108
45	curcumin	969516	Main Protease (MPro)	-7.28	4.62	Lys5, Arg131, Lys137, Thr199, Tyr237, Tyr239, Leu271, Leu272, Met276, Ala285, Leu286, Leu287, Glu288, Asp289, Glu290
			Papain like protease (PLPro)	-9.09	0.22	Asp164, Arg166, Met208, Ala246, Pro247, Pro248, Tyr264, Tyr268, Tyr273, Thr301
			RNA-dependent RNA polymerase (RdRP)	-7.3	4.46	Tyr32, Lys47, Tyr122, Tyr129, Ala130, His133, Phe134, Asn138, Cys139, Asp140, Thr141, Leu142
			Helicase	-7.4	3.79	Leu176, Asn177, Arg178, Thr199, Phe200, Glu201, Lys202, Gly203, Arg212, Asn516, Ser517, Asn519, Ala520, Thr530, Gln531, Thr532, Asp534
			E-channel proteins	-8.27	0.87	Ile46, Ser50, Leu51, Pro54, Phe56, Tyr57, Ser60
			Spike Open Protein	-6.63	13.93	Ile105, Leu118, Val120, Asn122, Ala123, Asn125, Val127, Lys129, Phe135, Cys136, Pro139, Phe140, Leu141, Val171, Leu241
			Spike Close Protein	-7.32	4.29	Asn99, Ile101, Arg102, Gly103, Trp104, Ile119, Asn121, Val126, Ile128, Tyr170, Ser172, Arg190, Phe192, Phe194, Ile203, Leu226, Val227
46	Eicosadienoic acid	6439848	Main Protease (MPro)	-4.84	282.81	Arg131, Thr199, Tyr237, Asn238, Tyr239, Leu271, Leu272, Gly275, Met276, Ala285, Leu286, Leu287, Glu288, Asp289
			Papain like protease (PLPro)	-6.34	22.45	Asp164, Arg166, Met208, Pro247, Pro248, Tyr264, Tyr268, Tyr273, Thr301
			RNA-dependent RNA polymerase (RdRP)	-4.33	672.25	Arg305, Glu474, Asp477, Lys478, Phe480, Asp481, Val637, Arg640, Lys641, Thr643, Val737, Thr739, Val742, Asn743
			Helicase	-5.06	194.762	Val6, Arg15, Arg21, Arg22, Pro23, Phe24, Arg129, Leu132, Phe133, Glu136, Pro234, Leu235, Ser236
			E-channel proteins	-6.04	37.19	No binding site was found
			Spike Open Protein	-4.37	630.49	Ser730, Met731, Thr732, Lys733, Thr734, Val860, Leu861, Pro862, Pro863, Val952, Asn955, Ala956, Leu959, Asn960, His1058
			Spike Close Protein	-6.17	29.86	Glu96, Asn99, Ile101, Arg102, Trp104, Ile119, Asn121, Val126, Ile128, Phe168, Tyr170, Ser172, Arg190, Phe192, Phe194, Ile203, Leu226, Val227, Leu229
47	Ellagic acid	5281855	Main Protease (MPro)	-7.93	1.54	Phe8, Lys102, Val104, Ile106, Gln110, Thr111, Asn151, Ile152, Asp153, Ser158, Thr292, Phe294, Asp295, Arg298
			Papain like protease (PLPro)	-8.41	0.69	Lys157, Glu161, Leu162
			RNA-dependent RNA polymerase (RdRP)	-7.59	2.72	Lys47, Tyr129, His133, Phe134, Asp135, Asn138, Ala706, Ser709, Thr710, Asp711, Lys780, Asn781, Ser784
			Helicase	-8.08	1.189	Pro406, Pro408, Arg409, Thr410, Leu412, Gly415, Thr416, Leu417, Asn557, Asn559, Arg560
			E-channel proteins	-6.77	10.98	Leu28, Val29, Ala32, Ile33
			Spike Open Protein	-8.1	1.16	Ser730, Met731, Thr732, Lys733, Gln774, Thr778, Phe823, Val860, Leu861, Pro862, Pro863, Asp867, Ile870, Ala1056, Pro1057, His1058, Gly1059
			Spike Close Protein	-7.41	3.71	Arg355, Tyr396, Pro426, Asp428, Phe429, Thr430, Pro463, Phe464, Ser514, Phe515, Glu516
48	Epicatechin	72276	Main Protease (MPro)	-7.18	5.45	Arg131, Lys137, Asp197, Thr199, Val204, Tyr237, Asn238, Tyr239, Leu272, Leu286, Leu287, Glu288, Asp289
			Papain like protease (PLPro)	-9.28	0.16	Thr74, Thr75, Asp76, Tyr154, Tyr171, Gln174, His175
			RNA-dependent RNA polymerase (RdRP)	-7.39	3.84	Gly590, Thr591, Ser592, Lys593, Phe594, Gln815, Pro830, Tyr831, Pro832, Asp865, Pro868, Trp916
			Helicase	-7.22	5.127	Asn179, Pro406, Ala407, Pro408, Arg409, Thr410, Leu412, Thr416, Leu417, Glu418, Pro419, Phe422, Asn557, Asn559, Arg560
			E-channel proteins	-7.06	6.65	Ile46, Leu51, Pro54, Phe56, Tyr57, Ser60
			Spike Open Protein	-7.01	7.26	Tyr38, Pro39, Asp40, Lys41, Val42, Phe43, Arg44, Glu224, Pro225, Leu226, Tyr279, Gly283
			Spike Close Protein	-7.21	5.18	Asp420, Tyr421, Asn422, Tyr423, Lys424, Lys462, Phe464, Glu465, Arg466, Asp467
49	Eriodictyol	440735	Main Protease (MPro)	-7.62	2.58	Met6, Ala7, Phe8, Pro9, Ser113, Gln127, Asp295, Arg298, Gln299, Gly302, Val303, Thr304
			Papain like protease (PLPro)	-8.13	1.11	Arg183, Leu185, Val187, Thr197, Leu199, Glu203, Met206, Tyr207, Met208, Lys232
			RNA-dependent RNA polymerase (RdRP)	-7.61	2.65	Thr591, Ser592, Lys593, Phe594, Gln815, Pro830, Tyr831, Pro832, Asp865, Pro868, Trp916
			Helicase	-7.77	2.03	Asn179, Tyr180, Leu405, Pro406, Pro408, Arg409, Thr410, Leu412, Thr413, Thr416, Leu417, Phe422, Asn557, Asn559, Arg560
			E-channel proteins	-7.25	4.86	Ile46, Ser50, Leu51, Pro54, Phe56, Tyr57
			Spike Open Protein	-7.2	5.29	Met740, Tyr741, Ile742, Cys743, Gly744, Asn856, Leu966, Ser967, Ser975, Val976, Leu977, Asn978, Arg1000
			Spike Close Protein	-7	7.44	Ala958, Thr961, Leu962, Gln965, Phe970, Gly999, Gln1002, Ser1003, Thr1006, Tyr1007, Gln1010
50	Euchrestaflavanone A	484588	Main Protease (MPro)	-7.94	1.51	Ser46, Met49, Phe140, Leu141, Asn142, Gly143, Ser144, Cys145, His163, His164, Met165, Glu166, Leu167, Pro168, Arg188, Gln189, Thr190, Ala191, Gln192
			Papain like protease (PLPro)	-9.95	0.05	Lys157, Glu161, Leu162, Gly163, Asp164, Arg166, Glu167, Ser170, Val202, Glu203,
						Met206, Tyr207, Met208, Tyr268
			RNA-dependent RNA polymerase (RdRP)	-8.25	0.9	Phe35, Asp36, Ile37, Tyr38, Asn39, Val42, Phe48, Leu49, Lys50, Thr206, Asp208, Asn209, Asp218, Asp221, Asn713
			Helicase	-8.88	0.308	Pro175, Leu176, Asn177, Glu201, Lys202, Gly203, Asp204, Val484, Asn516, Ser517, Asn519, Ala520, Thr530, Thr532, Val533, Asp534
			E-channel proteins	-8.9	0.3	Arg61, Asn64
			Spike Open Protein	-7.58	2.78	Tyr38, Asp40, Lys41, Val42, Phe43, Arg44, Glu224, Pro225, Leu226, Tyr279, Asn282, Gly283, Thr284
			Spike Close Protein	-7.14	5.83	Arg355, Asn394, Tyr396, Pro426, Asp428, Phe429, Thr430, Lys462, Pro463, Phe464, Ser514, Phe515, Glu516
51	Ferulic acid	445858	Main Protease (MPro)	-6.29	24.35	Arg4, Met6, Ala7, Phe8, Pro9, Gln127, Phe291, Asp295, Arg298, Gln299, Gly302, Val303
			Papain like protease (PLPro)	-6.62	14.09	Asp164, Arg166, Met208, Pro247, Pro248, Tyr264, Asn267, Tyr268, Thr301
			RNA-dependent RNA polymerase (RdRP)	-6.08	34.76	Lys411, Pro412, Gly413, Asn414, Phe441, Tyr546, Val844, Asp845, Asp846
			Helicase	-6.24	26.715	Pro406, Ala407, Arg409, Leu412, Thr413, Gly415, Thr416, Leu417, Pro419, Phe422, Asn557, Asn559, Arg560
			E-channel proteins	-6.35	22	No binding site was found
			Spike Open Protein	-5.67	70.03	Met740, Tyr741, Gly744, Asn856, Leu966, Ser967, Ser975, Val976, Leu977, Asn978, Arg1000
			Spike Close Protein	-6.94	8.25	Tyr38, Asp40, Lys41, Val42, Phe43, Arg44, Glu224, Pro225, Tyr279, Asn282, Gly283, Thr284
52	Flemiflavanone D	42607928	Main Protease (MPro)	-8.12	1.12	Thr24, Thr25, Thr26, His41, Cys44, Thr45, Ser46, Met49, Phe140, Leu141, Asn142, Gly143, Ser144, Cys145, His163, Met165, Glu166, Arg188, Gln189
			Papain like protease (PLPro)	-10.08	0.04	Lys157, Glu161, Leu162, Gly163, Asp164, Arg166, Glu167, Ser170, Val202, Glu203, Met206, Tyr207, Met208, Tyr264, Tyr268, Gln269, Tyr273
			RNA-dependent RNA polymerase (RdRP)	-8.05	1.27	Leu270, Pro322, Pro323, Thr324, Arg349, Leu387, Leu388, Leu389, Asp390, Thr393, Thr394, Cys395, Phe396, Ser397
			Helicase	-8.21	0.959	Leu176, Asn177, Arg178, Asn179, Glu201, Lys202, Gly203, Asp204, Asn516, Asn519, Ala520, Thr530, Gln531, Thr532, Asp534, Ser535
			E-channel proteins	-8.18	1.01	No binding site was found
			Spike Open Protein	-7.81	1.89	Ser730, Met731, Thr732, Lys733, Thr778, Phe823, Val826, Thr827, Val860, Leu861, Pro862, Pro863, Asp867, Ile870, Val952, Pro1057, His1058
			Spike Close Protein	-8.01	1.34	Tyr38, Asp40, Lys41, Val42, Phe43, Arg44, Ser45, Glu224, Pro225, Asn282, Gly283, Thr284
53	Formononetin	5280378	Main Protease (MPro)	-7.04	6.95	Thr25, His41, Cys44, Thr45, Ser46, Met49, Met165, Glu166, Leu167, Pro168, Arg188, Gln189, Thr190, Gln192
			Papain like protease (PLPro)	-8.17	1.02	Lys157, Leu162, Gly163, Asp164, Pro248, Tyr264, Tyr268, Gln269, Tyr273
			RNA-dependent RNA polymerase (RdRP)	-6.54	16.13	Phe35, Ile37, Phe48, Leu49, Lys50, Thr206, Asp208, Asn209, Asp218, Asp221
			Helicase	-7.31	4.375	Pro175, Asn179, Tyr180, Pro406, Pro408, Arg409, Thr410, Leu412, Leu417, Phe422, Asn557, Asn559, Arg560
			E-channel proteins	-7.15	5.75	Leu28, Val29, Leu31, Ala32, Thr35, Cys40
			Spike Open Protein	-6.4	20.29	Tyr38, Lys41, Val42, Phe43, Arg44, Glu224, Pro225, Leu226, Tyr279, Gly283
			Spike Close Protein	-6.76	11.11	Phe329, Pro330, Asn331, Ile332, Thr333, Leu335, Val362, Asp364, Gly526, Pro527, Lys528, Lys529, Ser530, Gln580
54	Fumaric acid	444972	Main Protease (MPro)	-4.79	310.85	Met6, Ala7, Phe8, Gln127, Phe291, Asp295, Arg298, Gln299, Val303
			Papain like protease (PLPro)	-5.63	74.8	No binding site was found
			RNA-dependent RNA polymerase (RdRP)	-5.6	79.08	Asp452, Tyr453, Tyr455, Tyr456, Met542, Thr556, Val557, Ala558, Asp623, Arg624, Thr680, Ser681, Ser682
			Helicase	-6.17	30.065	Tyr120, Ala123, Asn124, Ala135, Leu138, Thr380, Asn381, Tyr382, Arg409, Tyr421, Phe422, Asn423
			E-channel proteins	-4.39	601.39	No binding site was found
			Spike Open Protein	-4.73	342.82	Ser730, Met731, Thr732, Lys733, Gln774, Thr778, Pro863, Ile870, Pro1057, His1058, Gly1059
			Spike Close Protein	-5.06	195.09	Ser730, Thr778, Pro863, Leu865, Thr866, Asp867, Ile870, Pro1057, His1058
55	Galangin	5281616	Main Protease (MPro)	-7.88	1.68	Met6, Ala7, Phe8, Pro9, Ser113, Gln127, Asp295, Arg298, Gln299, Gly302, Val303, Thr304
			Papain like protease (PLPro)	-8.49	0.6	Arg166, Met208
			RNA-dependent RNA polymerase (RdRP)	-7.21	5.21	Lys411, Pro412, Gly413, Asn414, Tyr546, Val844, Asp845, Asp846
			Helicase	-7.21	5.214	Ala135, Leu138, Lys139, Glu142, Asn179, Tyr180, Met378, Ala379, Thr380, Tyr382, Asp383, Ala407, Pro408, Arg409, Thr410
			E-channel proteins	-7.37	3.94	Leu28, Val29, Ala32, Ile33, Ala36
			Spike Open Protein	-7.24	4.94	Trp104, Ile119, Asn121, Val126, Ile128, Arg190, Phe192, Phe194, Phe201, Ile203, His207, Leu226, Val227
			Spike Close Protein	-7.03	7.03	Leu335, Cys336, Phe338, Gly339, Phe342, Asn343, Val362, Ala363, Asp364, Val367, Leu368, Ser371, Ser373, Phe374
56	Gallic acid	370	Main Protease (MPro)	-6.59	14.9	Met6, Ala7, Phe8, Gln127, Phe291, Asp295, Arg298, Gln299, Gly302, Val303
			Papain like protease (PLPro)	-7.1	6.25	No binding site was found
			RNA-dependent RNA polymerase (RdRP)	-6.5	17.31	Gly616, Trp617, Asp618, Asp761, Ala762, Val763, Lys798, Cys799, Trp800, Glu811, Phe812, Cys813, Ser814
			Helicase	-5.84	52.21	Val496, Arg497, Leu500, Thr501, Trp506, Arg507, Ala509, Leu526, Gly527, Leu528, Tyr543, Ile545, Leu573
			E-channel proteins	-5.23	147.92	No binding site was found
			Spike Open Protein	-5.72	63.82	Gly908, Ile909, Gln1036, Ser1037, Lys1038, Arg1039, Val1040, Asp1041, Gly1046, Tyr1047, His1048
			Spike Close Protein	-6.52	16.63	Cys391, Phe392, Thr393, Glu516, Leu517, Leu518, His519, Ala520, Pro521, Ala522, Thr523, Phe543, Asn544, Gly545, Leu546, Gln564, Phe565
57	Gensitic acid	3469	Main Protease (MPro)	-6.59	14.7	Phe3, Met6, Ala7, Phe8, Gln127, Phe291, Asp295, Val296, Arg298, Gln299, Gly302, Val303
			Papain like protease (PLPro)	-6.56	15.44	No binding site was found
			RNA-dependent RNA polymerase (RdRP)	-6.11	33.16	Phe326, Gly327, Tyr346, His347, Phe348, Arg349, Glu350, Asn628, Ser664, Val675, Lys676, Pro677, Gly678
			Helicase	-7.09	6.396	Tyr120, Ala123, Asn124, Lys131, Ala134, Ala135, Leu138, Thr380, Asn381, Tyr382, Arg409, Leu417, Tyr421, Phe422
			E-channel proteins	-5.56	84.61	Leu51, Pro54, Tyr57
			Spike Open Protein	-6.05	36.63	Tyr38, Asp40, Lys41, Val42, Phe43, Arg44, Glu224, Pro225, Tyr279, Gly283, Thr284
			Spike Close Protein	-6.01	39.65	Tyr38, Asp40, Lys41, Val42, Phe43, Arg44, Glu224, Pro225, Tyr279, Gly283, Thr284
58	Gentisic acid	3469	Main Protease (MPro)	-6.45	18.71	Met6, Ala7, Phe8, Pro9, Thr111, Gln127, Phe291, Asp295, Arg298, Gln299, Val303
			Papain like protease (PLPro)	-6.51	16.82	No binding site was found
			RNA-dependent RNA polymerase (RdRP)	-6.16	30.42	Arg305, Arg467, Leu470, Phe471, Glu474, Cys730, Leu731, Arg733, Asn734, Arg735, Val737, Asp738
			Helicase	-5.99	40.807	Val496, Arg497, Phe499, Leu500, Thr501, Trp506, Arg507, Ala509, Leu526, Tyr543, Ile545, Leu573
			E-channel proteins	-5.56	84.32	Leu51, Pro54, Tyr57
			Spike Open Protein	-5.89	47.99	Tyr38, Asp40, Lys41, Val42, Phe43, Arg44, Glu224, Pro225, Tyr279, Gly283
			Spike Close Protein	-6.25	26.09	Tyr38, Asp40, Lys41, Val42, Phe43, Arg44, Glu224, Pro225, Tyr279, Gly283, Thr284
59	Glycyrrhisoflavone	5317764	Main Protease (MPro)	-7.65	2.49	Leu27, His41, Met49, Asn142, Gly143, Cys145, Met165, Glu166, Leu167, Pro168, Gly170, Arg188, Gln189, Thr190, Gln192
			Papain like protease (PLPro)	-9.34	0.14	Cys155, Asn156, Lys157, Leu162, Gly163, Asp164, Glu167, Tyr171, Tyr268, Gln269
			RNA-dependent RNA polymerase (RdRP)	-8.01	1.34	Arg33, Phe35, Asp36, Ile37, Tyr38, Asn39, Lys50, Lys73, Thr123, Thr206, Asp208, Asn209, Tyr217, Asp218, Asp221
			Helicase	-8.58	0.514	Asn177, Asn179, Glu201, Lys202, Gly203, Asp204, Val484, Ser486, Pro514, Tyr515, Asn516, Ser517, Asn519, Ala520, Thr530, Thr532, Val533, Asp534, Arg560
			E-channel proteins	-8.06	1.23	Arg61, Asn64, Leu65
			Spike Open Protein	-7.33	4.22	His1101, Trp1102, Phe1103, Ile1114, Ile1115, Thr1116, Asn1135, Thr1136, Tyr1138, Pro1140
			Spike Close Protein	-7.88	1.67	Arg102, Trp104, Ile119, Asn121, Val126, Ile128, Arg190, Phe192, Phe194, Ile203, Ser205, Lys206, His207, Leu226, Val227
60	Glycyrrhizin	14982	Main Protease (MPro)	-9.57	0.11	Thr24, Thr25, Thr26, Leu27, Gly29, His41, Cys44, Ser46, Met49, Tyr118, Asn119,
						Asn142, Gly143, Cys145, His163, His164, Met165, Glu166
				-9.46	0.76	Arg131, Asn133, Thr135, Val137, Thr169, Val171, Ala194, Gly195, Thr196, Asp197,
						Thr198, Thr199, Tyr237, Asn238, Tyr239, Leu272, Leu286, Leu287, Asp289
			Papain like protease (PLPro)	-9.23	0.17	Gly209, Thr210, Leu211, Ser212, Tyr213, Glu214, Gln215, Val220, Gln221, Ala249, Gln250, Tyr251, Glu252, Leu253, Lys254, Thr257, Phe258, Val303, Tyr305
			RNA Polymerase	-9.96	0.05	Asp452, Tyr455, Arg553, Ala554, Arg555, Trp617, Asp618, Lys621, Cys622, Asp623,
						Arg624, Ser759, Asp760, Asp761, Lys798, Trp800, Glu811, Cys813, Ser814
				-10.52	0.03	Asp452, Tyr455, Lys551, Arg553, Ala554, Arg555, Thr556, Trp617, Asp618, Tyr619, Pro620, Lys621, Cys622, Asp623, Arg624, Ser759, Asp760, Asp761, Ala762, Lys798, Cys799, Trp800, Glu811, Phe812, Cys813, Ser814
			Helicase	-11.57	0.003	Pro175, Leu176, Asn177, Lys202, Leu405, Pro406, Ala407, Pro408, Arg409, Leu412, Thr413, Gly415, Thr416, Leu417, Phe422, Ser485, Ser486, Pro514, Tyr515, Asn516, Asn519, Thr532, Val533, Asp534, His554, Asn557, Asn559, Arg560
			E-channel proteins	-10.07	0.04	Arg61, Asn64
			Spike Open Protein	-9.29	0.16	Val47, His49, Lys304, Met740, Tyr741, Ile742, Cys743, Gly744, Asp745, Phe855, Asn856, Val963, Lys964, Leu966, Ser967, Ser975, Val976, Leu977, Asn978, Arg1000
			Spike Close Protein	-9.49	0.11	Tyr741, Ile742, Cys743, Gly744, Asp745, Phe855, Asn856, Val963, Lys964, Leu966, Ser967, Ser975, Val976, Leu977, Asn978, Arg1000
61	Heneicosanoic acid	16898	Main Protease (MPro)	-4.09	997.83	Trp218, Phe219, Leu220, Asn221, Arg222, Phe223, Ser267, Glu270, Leu271, Asn274, Gly275, Met276, Asn277, Arg279
			Papain like protease (PLPro)	-5.58	80.7	Arg65, Val66, Ala68, Phe69, Glu70, Thr74, Thr75
			RNA-dependent RNA polymerase (RdRP)	-3.76	1744.55	Phe35, Asp36, Ile37, Phe48, Leu49, Lys50, Lys73, Thr206, Asp208, Asn209, Asp218, Asp221
			Helicase	-4.81	300.024	Ala4, Val6, Arg15, Arg21, Arg22, Pro23, Phe24, Arg129, Leu132, Phe133, Glu136, Pro234, Leu235, Ser236
			E-channel proteins	-5.67	69.68	No binding site was found
			Spike Open Protein	-3.45	2943.86	Pro426, Asp428, Phe429, Thr430, Phe464, Ser514, Phe515, Glu516, Leu517, Leu518
			Spike Close Protein	-4.45	547.15	Tyr38, Asp40, Lys41, Val42, Phe43, Glu224, Pro225, Leu226, Asn282, Gly283, Thr284
62	Hesperetin	72281	Main Protease (MPro)	-7.33	4.22	Met49, Phe140, Leu141, Asn142, Gly143, Ser144, Cys145, His163, Met165, Glu166, Leu167, Pro168, His172, Arg188, Gln189, Thr190, Gln192
			Papain like protease (PLPro)	-8.34	0.77	Cys155, Asn156, Lys157, Glu161, Leu162, Gly163, Glu167, Tyr171
			RNA-dependent RNA polymerase (RdRP)	-7.59	2.74	Thr591, Ser592, Lys593, Phe594, Gln815, Pro830, Tyr831, Pro832, Asp865, Pro868, Trp916
			Helicase	-7.8	1.933	Asn177, Asn179, Tyr180, Leu405, Pro406, Pro408, Arg409, Thr410, Leu411, Leu412, Thr413, Thr416, Leu417, Phe422, Asn557, Asn559, Arg560
			E-channel proteins	-7.42	3.62	Ile46, Ser50, Leu51, Pro54, Phe56, Tyr57, Ser60
			Spike Open Protein	-6.88	9.1	Arg355, Asn394, Tyr396, Pro426, Asp428, Phe429, Thr430, Phe464, Ser514, Phe515, Glu516, Leu517, Leu518
			Spike Close Protein	-7.1	6.28	Met740, Tyr741, Ile742, Cys743, Gly744, Asn856, Val963, Lys964, Leu966, Ser967, Val976, Leu977, Asn978, Arg1000
63	Hesperidin	10621	Main Protease (MPro)	-8.02	1.33	Thr24, Thr25, Thr26, His41, Thr45, Ser46, Met49, Phe140, Leu141, Asn142, Gly143, Ser144, Cys145, His163, His164, Met165, Glu166, His172, Gln189
			Papain like protease (PLPro)	-10.61	0.02	Lys157, Thr158, Glu161, Leu162, Gly163, Asp164, Val165, Glu167, Leu199, Glu203,
						Tyr207, Met208, Lys232, Pro248, Tyr264, Tyr268, Gln269, Cys270, Tyr273, Thr301
			RNA-dependent RNA polymerase (RdRP)	-9.53	0.1	Val166, Tyr456, Met542, Arg553, Ala554, Arg555, Thr556, Val557, Ala558, Asp618, Tyr619, Pro620, Lys621, Cys622, Asp623, Arg624, Lys676, Thr680, Ser681, Ser682, Phe793, Ser795, Lys798
			Helicase	-8.93	0.283	Lys139, Glu142, Glu143, Lys146, Arg178, Asn179, Val181, Glu197, Thr228, His230, Cys309, Arg337, Arg339, Met378, Ala379, Thr380, Tyr382, Asp383, Ala407, Pro408, Thr410
			E-channel proteins	-8.82	0.34	Leu28, Val29, Leu31, Ala32, Leu34, Thr35, Ala36, Cys40
			Spike Open Protein	-8.18	1.01	Asn710, Thr1076, Ser1097, Gly1099, Thr1100, His1101, Trp1102, Ile1114, Ile1115, Val1133, Asn1134, Asn1135, Thr1136, Tyr1138
			Spike Close Protein	-8.53	0.56	Tyr38, Asp40, Lys41, Val42, Phe43, Arg44, Lys206, Phe220, Ser221, Ala222, Glu224, Pro225, Leu226, Tyr279, Gly283, Thr284
64	Homogentisic acid	780	Main Protease (MPro)	8.99	8.99	Leu51, Pro54, Tyr57
			Papain like protease (PLPro)	-6.59	14.87	No binding site was found
			RNA-dependent RNA polymerase (RdRP)	-6.65	13.31	Pro323, Thr324, Phe326, Gly327, Tyr346, His347, Phe348, Arg349, Glu350, Asn628, Ser664, Val675, Lys676, Pro677
			Helicase	-6.2	28.774	Val496, Phe499, Leu500, Thr501, Asn503, Trp506, Arg507, Ala509, Leu526, Leu528, Tyr543, Ile545, Leu573
			E-channel proteins	-5.52	89.3	Leu51, Pro54, Tyr57
			Spike Open Protein	-5.09	187.35	Gly885, Trp886, Thr887, Ile896, Met900, Gln901, Ala903, Tyr904, Arg905
			Spike Close Protein	-6	39.85	Tyr38, Asp40, Lys41, Val42, Phe43, Arg44, Glu224, Pro225, Tyr279, Gly283, Thr284
65	Hydroxytyrosol	82755	Main Protease (MPro)	-6.48	17.73	Met6, Ala7, Phe8, Gln127, Phe291, Asp295, Arg298, Gln299, Gly302, Val303
			Papain like protease (PLPro)	-6.34	22.57	Gln174, His175, Val202
			RNA-dependent RNA polymerase (RdRP)	-5.59	80.29	Lys593, Phe594, Gln815, Pro830, Tyr831, Pro832, Asp865, Pro868, Trp916
			Helicase	-5.38	114.062	Ala4, Cys5, Val6, Arg21, Pro23, Phe24, Arg129, Leu132, Phe133, Glu136
			E-channel proteins	-5.3	129.89	No binding site was found
			Spike Open Protein	-5.5	92.68	Tyr38, Pro39, Asp40, Lys41, Val42, Phe43, Arg44, Glu224, Pro225, Tyr279, Gly283, Thr284
			Spike Close Protein	-5.06	197.08	Met740, Tyr741, Ile742, Cys743, Gly744, Asn856, Leu966, Ser967, Ser975, Val976, Leu977, Arg1000
66	Isoliquiritin	5318591	Main Protease (MPro)	-7.87	1.69	Thr24, Thr25, Thr26, His41, Cys44, Thr45, Ser46, Met49, Asn142, Gly143, Cys145, His164, Met165, Glu166, Leu167, Pro168, Val186, Arg188, Gln189, Thr190, Ala191, Gln192
			Papain like protease (PLPro)	-9.12	0.21	Met208, Asn267, Tyr268, Gln269
			RNA-dependent RNA polymerase (RdRP)	-7.71	2.23	Tyr265, Ile266, Lys267, Trp268, Leu270, Pro322, Pro323, Thr324, Leu388, Leu389, Asp390, Thr393, Thr394, Cys395, Phe396, Ser397
			Helicase	-7.85	1.75	Asn177, Asn179, Leu405, Pro406, Ala407, Pro408, Arg409, Leu412, Thr416, Leu417, Phe422, Pro514, Tyr515, Asn516, Asn519, Thr532, Asp534, Asn557, Asn559, Arg560
			E-channel proteins	-8.42	0.68	Leu27, Ile46, Val47, Ser50, Leu51, Pro54, Phe56, Tyr57, Ser60
			Spike Open Protein	-6.8	10.29	Asn30, Thr33, Phe58, Phe59, Ser60, Ala288, Val289, Asp290, Leu293, Asp294, Leu296, Ser297, Lys300, Asn606
			Spike Close Protein	-6.98	7.64	Ile105, Leu118, Val120, Asn122, Asn125, Val127, Lys129, Phe133, Gln134, Phe135, Cys136, Pro139, Phe140, Leu141, Val171, Leu241
67	Isorhamnetin	5281654	Main Protease (MPro)	-7.52	3.08	Met6, Ala7, Phe8, Pro9, Ser113, Gln127, Asp295, Arg298, Gln299, Gly302, Val303, Thr304
			Papain like protease (PLPro)	-8.46	0.63	Arg166, Ser170, Leu199, Val202, Glu203, Met206, Tyr207, Met208, Lys232
			RNA-dependent RNA polymerase (RdRP)	-7.42	3.66	Thr591, Ser592, Lys593, Phe594, Gln815, Pro830, Tyr831, Pro832, Asp865, Pro868, Trp916
			Helicase	-7.51	3.116	Asn177, Arg178, Glu201, Lys202, Gly203, Tyr515, Asn516, Asn519, Ala520, Thr530, Thr532, Asp534
			E-channel proteins	-6.9	8.73	Leu28, Leu31, Ala32, Thr35, Ala36, Arg38
			Spike Open Protein	-6.62	14.14	Lys535, Glu554, Ser555, Asn556, Lys557, Lys558, Phe559, Arg577, Leu582, Glu583, Ile584, Leu585
			Spike Close Protein	-6.84	9.65	Met740, Tyr741, Ile742, Cys743, Gly744, Lys854, Asn856, Val963, Lys964, Leu966, Ser967, Val976, Leu977, Asn978, Arg1000
68	Kaempferol	5280863	Main Protease (MPro)	-7.66	2.44	Met6, Ala7, Phe8, Pro9, Ser113, Gln127, Asp295, Arg298, Gln299, Gly302, Val303, Thr304
			Papain like protease (PLPro)	-8.13	1.1	Arg166, Ser170, Val202, Glu203, Met206, Tyr207, Met208, Lys232
			RNA-dependent RNA polymerase (RdRP)	-7.14	5.83	Tyr32, Lys47, Tyr129, His133, Asp135, Asn138, Lys780, Asn781, Ser784
			Helicase	-7.48	3.317	Ala135, Leu138, Lys139, Glu142, Asn179, Thr380, Tyr382, Asp383, Ala407, Pro408, Arg409, Thr410
			E-channel proteins	-7.02	7.13	No binding site was found
			Spike Open Protein	-6.82	9.97	Lys535, Glu554, Ser555, Asn556, Lys557, Lys558, Phe559, Arg577, Leu582, Glu583, Ile584, Leu585
			Spike Close Protein	-7.31	4.37	Leu335, Cys336, Phe338, Gly339, Phe342, Asn343, Ala363, Asp364, Val367, Leu368, Ser371, Ser373, Phe374
69	Kanzonol Y	10001604	Main Protease (MPro)	-5.99	41.01	Phe8, Lys102, Val104, Arg105, Ile106, Gln107, Gln110, Thr111, Phe112, Asn151, Ile152, Asp153, Ser158, Phe294, Arg298
			Papain like protease (PLPro)	-9.37	0.14	Cys155, Asn156, Lys157, Glu161, Leu162, Gly163, Asp164, Glu167, Tyr171, Tyr268, Gln269
			RNA-dependent RNA polymerase (RdRP)	-7.06	6.68	Ala46, Lys47, Tyr129, Ala130, His133, Phe134, Asp135, Asn138, Cys139, Thr141, Leu142, Ala706, Ser709, Thr710, Asp711, Gln773, Gly774, Ser778, Lys780, Asn781, Ser784
			Helicase	-7.58	2.797	Ala4, Cys5, Val6, Arg21, Arg22, Pro23, Phe24, Arg129, Leu132, Phe133, Glu136, Pro234, Leu235, Ser236
			E-channel proteins	-7.8	1.91	Leu19, Ala22, Phe23, Phe26
			Spike Open Protein	-5.39	112.15	Trp886, Gly889, Ala890, Tyr904, Ser1030, Glu1031, Leu1034, Gly1035, Gln1036, Ser1037, Lys1038
			Spike Close Protein	-6.94	8.14	Arg102, Gly103, Trp104, Ile119, Asn121, Val126, Ile128, Tyr170, Ser172, Arg190, Phe192, Phe194, Ile203, Ser205, His207, Leu226, Val227
70	Lauric acid	3893	Main Protease (MPro)	-4.17	877.71	His41, Ser46, Met49, Cys145, His164, Met165, Glu166, Leu167, Pro168, Arg188, Gln189, Thr190, Gln192
			Papain like protease (PLPro)	-5.28	133.9	Asp164, Val165, Arg166, Met208, Pro247, Pro248, Tyr264, Gly266, Asn267, Tyr268, Tyr273, Thr301
			RNA-dependent RNA polymerase (RdRP)	-4.74	335.94	Val335, Asp336, Val338, Phe340, Arg365, Leu366
			Helicase	-4.91	253.856	Pro406, Ala407, Pro408, Arg409, Leu412, Thr413, Gly415, Thr416, Leu417, Glu418, Pro419, Phe422, His554, Asn557, Asn559, Arg560
			E-channel proteins	-5.12	176.6	No binding site was found
			Spike Open Protein	-5.12	177.2	Asn99, Arg102, Gly103, Trp104, Ile119, Asn121, Val126, Ile128, Arg190, Phe192, Phe194, Ile203, Ser205, His207, Leu226, Val227
			Spike Close Protein	-5.08	187.98	Glu96, Asn99, Ile101, Arg102, Trp104, Ile119, Asn121, Val126, Ile128, Arg190, Phe192, Phe194, Ile203, Leu226, Val227
71	Linoleic acid	5280450	Main Protease (MPro)	-4.56	453.67	Trp218, Phe219, Leu220, Asn221, Arg222, Phe223, Ser267, Glu270, Leu271, Asn274, Gly275, Met276, Asn277
			Papain like protease (PLPro)	-6.66	13.08	Lys157, Leu162, Gly163, Asp164, Met208, Pro247, Pro248, Tyr264, Asn267, Tyr268, Gln269, Tyr273, Thr301
			RNA-dependent RNA polymerase (RdRP)	-5.24	144.71	Arg33, Ala34, Phe35, Ile37, Phe48, Leu49, Lys50, Lys73, Thr123, Asp208, Asn209, Tyr217, Asp218, Asn713
			Helicase	-5.02	208.717	Leu405, Pro406, Ala407, Pro408, Arg409, Leu412, Thr416, Leu417, Phe422, His554, Asn557, Asn559, Arg560
			E-channel proteins	-6.24	26.71	No binding site was found
			Spike Open Protein	-4.23	797.2	Arg355, Asn394, Tyr396, Pro426, Phe429, Thr430, Pro463, Phe464, Ser514, Phe515, Glu516, Leu517
			Spike Close Protein	-5.68	69.09	Trp104, Ile119, Asn121, Val126, Ile128, Phe168, Tyr170, Ser172, Arg190, Phe192, Phe194, Ile203, Leu226, Val227, Leu229
72	Linolenic acid	5280934	Main Protease (MPro)	-4.81	299.52	Trp218, Phe219, Leu220, Asn221, Arg222, Phe223, Ser267, Glu270, Leu271, Asn274, Gly275, Met276, Asn277, Arg279
			Papain like protease (PLPro)	-7.03	7.01	Asp164, Pro247, Pro248, Tyr264, Asn267, Tyr268, Tyr273
			RNA-dependent RNA polymerase (RdRP)	-5.23	145.69	Phe35, Asp36, Ile37, Tyr38, Asn39, Val42, Phe48, Leu49, Lys50, Thr206, Asp208, Asn713
			Helicase	-5.25	141.807	Ala4, Cys5, Val6, Arg15, Arg21, Arg22, Pro23, Phe24, Arg129, Leu132, Phe133, Glu136, Pro234, Leu235, Ser236
			E-channel proteins	-6.45	18.58	No binding site was found
			Spike Open Protein	-4.68	369.87	Leu390, Cys391, Leu517, His519, Phe543, Asn544, Gly545, Leu546, Thr547, Gln564, Phe565, Thr573, Val576, Arg577, Pro579
			Spike Close Protein	-5.32	127.07	Val382, Leu390, Cys391, Phe392, Thr393, Leu517, Leu518, His519, Ala520, Ala522, Phe543, Asn544, Gly545, Leu546, Thr547, Phe565
73	Liquiritigenin	114829	Main Protease (MPro)	-7.04	6.89	Met6, Ala7, Phe8, Pro9, Ser113, Gln127, Asp295, Arg298, Gln299, Gly302, Val303, Thr304
			Papain like protease (PLPro)	-9.11	0.21	Thr74, Thr75, Asp76, Tyr154, Tyr171, Gln174, His175
			RNA-dependent RNA polymerase (RdRP)	-6.95	8.03	Phe407, Gln408, Thr409, Asp445, Gly446, Asn447
			Helicase	-7.2	5.25	Asn179, Leu405, Pro406, Ala407, Pro408, Arg409, Leu412, Thr416, Leu417, Phe422, Asp534, Asn557, Asn559, Arg560
			E-channel proteins	-7.44	3.54	No binding site was found
			Spike Open Protein	-6.94	8.2	Tyr38, Asp40, Lys41, Val42, Phe43, Arg44, Lys206, Glu224, Pro225, Tyr279, Gly283, Thr284
			Spike Close Protein	-7.13	5.93	Phe329, Pro330, Asn331, Ile332, Thr333, Leu335, Val362, Cys525, Gly526, Pro527, Lys528, Lys529, Ser530, Gln580
74	Luteolin	5280445	Main Protease (MPro)	-7.62	2.59	Met6, Ala7, Phe8, Pro9, Ser113, Gln127, Asp295, Arg298, Gln299, Gly302, Val303, Thr304
			Papain like protease (PLPro)	-8.47	0.62	Cys155, Asn156, Lys157, Glu161, Leu162, Gly163, Glu167, Tyr171
			RNA-dependent RNA polymerase (RdRP)	-7.84	1.79	Phe407, Thr409, Asp445, Gly446, Asn447
			Helicase	-7.83	1.831	Asn179, Tyr180, Leu405, Pro406, Pro408, Arg409, Thr410, Leu411, Leu412, Thr413, Thr416, Leu417, Phe422, Asn557, Asn559, Arg560
			E-channel proteins	-7.36	4.04	Ile46, Ser50, Leu51, Pro54, Phe56, Tyr57
			Spike Open Protein	-7.05	6.83	Arg355, Asn394, Tyr396, Pro426, Asp428, Phe429, Thr430, Phe464, Ser514, Phe515, Glu516, Leu517, Leu518
			Spike Close Protein	-7.28	4.64	Val382, Leu390, Cys391, Phe392, Thr393, Glu516, Leu517, Leu518, His519, Ala520, Pro521, Ala522, Asn544, Gly545, Leu546, Thr547, Phe565
75	Malic acid	525	Main Protease (MPro)	-4.65	391.05	Ile106, Gln110, Thr111, Asn151, Thr292, Phe294, Asp295, Arg298
			Papain like protease (PLPro)	-6.01	39.06	Asp164, Tyr268
			RNA-dependent RNA polymerase (RdRP)	-5.5	92.52	Arg305, Arg467, Leu470, Phe471, Glu474, Cys730, Leu731, Arg733, Asn734, Arg735, Asp736, Val737
			Helicase	-5.63	75.177	Tyr120, Ala123, Asn124, Lys131, Ala135, Leu138, Thr380, Asn381, Tyr382, Arg409, Tyr421, Phe422, Asn423
			E-channel proteins	-4.05	1078.39	No binding site was found
			Spike Open Protein	-4.82	294.5	Ser730, Thr778, Pro863, Leu865, Asp867, Ile870, Ala1056, Pro1057, His1058
			Spike Close Protein	-4.88	266.59	Leu390, Cys391, Leu517, Leu518, His519, Ala520, Ala522, Phe543, Asn544, Gly545, Leu546, Phe565
76	Margaric acid	10465	Main Protease (MPro)	-3.91	1354.36	Trp218, Phe219, Leu220, Asn221, Arg222, Phe223, Ser267, Glu270, Leu271, Asn274, Gly275, Asn277
			Papain like protease (PLPro)	-5.91	46.79	Asp164, Pro247, Pro248, Tyr264, Tyr268, Tyr273, Thr301
			RNA-dependent RNA polymerase (RdRP)	-4.62	408.6	Glu474, Asp477, Lys478, Phe480, Asp481, Val637, Arg640, Lys641, Thr643, Val737, Thr739, Val742, Asn743
			Helicase	-4.72	345.14	Ala4, Val6, Arg15, Arg21, Arg22, Pro23, Phe24, Arg129, Leu132, Phe133, Glu136, Pro234, Leu235, Ser236
			E-channel proteins	-5.51	92.21	No binding site was found
			Spike Open Protein	-3.7	1943.56	Asn394, Tyr396, Pro426, Asp428, Phe429, Thr430, Pro463, Phe464, Ser514, Phe515, Glu516, Leu517, Leu518
			Spike Close Protein	-5.04	203.5	Trp104, Ile119, Val126, Ile128, Phe168, Tyr170, Ser172, Phe192, Phe194, Ile203, Leu226, Val227, Asp228, Leu229
77	Myricetin	5281672	Main Protease (MPro)	-7.53	3.03	Met49, Phe140, Leu141, Asn142, Gly143, Ser144, Cys145, His163, Met165, Glu166, Leu167, Pro168, His172, Arg188, Gln189, Thr190, Gln192
			Papain like protease (PLPro)	-9.65	0.09	Thr74, Thr75, Asp76, Arg82, Tyr154, Asn156, Tyr171, Gln174, His175
			RNA-dependent RNA polymerase (RdRP)	-7.66	2.44	Asp452, Tyr456, Arg553, Ala554, Arg555, Thr556, Val557, Ala558, Lys621, Cys622, Asp623, Arg624, Lys676, Thr680, Ser681, Ser682, Gly683
			Helicase	-7.68	2.331	Asn177, Arg178, Glu201, Tyr515, Asn516, Asn519, Ala520, Thr530, Gln531, Thr532, Asp534
			E-channel proteins	-6.85	9.49	Leu28, Leu31, Ala32, Thr35, Ala36, Arg38
			Spike Open Protein	-7.12	6.05	Ser730, Met731, Thr732, Lys733, Thr778, Val860, Leu861, Pro862, Pro863, Asp867, Ile870, Ala1056, Pro1057, His1058, Gly1059
			Spike Close Protein	-7.33	4.22	Met740, Tyr741, Ile742, Cys743, Gly744, Asn856, Val963, Lys964, Leu966, Ser967, Ser975, Val976, Leu977, Asn978, Arg1000
78	Myristic acid	11005	Main Protease (MPro)	-4.03	1107.91	Trp218, Phe219, Leu220, Asn221, Phe223, Ser267, Glu270, Leu271, Asn274, Gly275, Met276, Asn277, Arg279
			Papain like protease (PLPro)	-5.52	89.3	No binding site was found
			RNA-dependent RNA polymerase (RdRP)	-4.45	548.07	Phe35, Asp36, Ile37, Asn39, Val42, Phe48, Lys50, Thr206, Asp208, Asn209, Asp218, Asp221, Asn713
			Helicase	-4.66	386.462	Leu405, Pro406, Ala407, Pro408, Arg409, Leu412, Thr416, Leu417, Phe422, Asn557, Asn559, Arg560
			E-channel proteins	-4.85	280.44	No binding site was found
			Spike Open Protein	-3.71	1923.97	His1101, Trp1102, Phe1103, Ile1114, Ile1115, Asn1135, Thr1136, Tyr1138
			Spike Close Protein	-4.9	256.87	Tyr38, Asp40, Lys41, Val42, Phe43, Arg44, Glu224, Pro225, Tyr279, Asn282, Gly283, Thr284
79	Myristoleic acid	5281119	Main Protease (MPro)	-4.51	496.96	Phe8, Val104, Arg105, Ile106, Gln107, Gln110, Thr111, Asn151, Asp153, Ser158, Thr292, Phe294, Asp295, Arg298
			Papain like protease (PLPro)	-5.82	54.46	Asp164, Arg166, Met208, Ser245, Ala246, Pro247, Pro248, Tyr268, Thr301, Asp302
			RNA-dependent RNA polymerase (RdRP)	-5.32	125.16	Val335, Asp336, Val338, Phe340, Leu366
			Helicase	-4.86	273.426	Pro406, Ala407, Pro408, Arg409, Leu412, Thr416, Leu417, Pro419, Phe422, His554, Asn557, Asn559, Arg560
			E-channel proteins	-5.48	95.7	No binding site was found
			Spike Open Protein	-5.28	135.26	Ser94, Glu96, Ile101, Arg102, Gly103, Trp104, Ile119, Asn121, Val126, Ile128, Arg190, Phe192, Phe194, Ile203, Ser205, His207, Leu226, Val227
			Spike Close Protein	-5.43	104.48	Glu96, Asn99, Ile101, Arg102, Trp104, Ile119, Asn121, Val126, Ile128, Arg190, Phe192, Phe194, Ile203, Ser205, Leu226, Val227
80	Naringen	442428	Main Protease (MPro)	-8.05	1.26	Thr24, Thr25, Thr26, Leu27, His41, Thr45, Ser46, Met49, Asn142, Gly143, Ser144, Cys145, His164, Met165, Glu166, Leu167, Pro168, Arg188, Gln189, Thr190, Gln192
			Papain like protease (PLPro)	-10.17	0.04	Cys155, Asn156, Glu161, Leu162, Gly163, Asp164, Arg166, Gln167, Ser170, Leu185,
						Leu199, Val202, Glu203, Met206, Tyr207, Met208, Ile222, Pro223, Lys232, Tyr268
			RNA-dependent RNA polymerase (RdRP)	-8.54	0.55	Tyr32, Lys47, Tyr129, His133, Phe134, Asp135, Asn138, Ser709, Thr710, Asp711, Lys714, Ala771, Ser772, Gln773, Gly774, Ser778, Lys780, Asn781, Ser784
			Helicase	-8.42	0.673	Asn177, Asn179, Tyr180, Pro408, Arg409, Thr410, Leu412, Thr413, Gly415, Thr416, Leu417, Pro514, Tyr515, Asn516, Asn519, Thr532, Val533, Asp534, His554, Ser555, Arg560
			E-channel proteins	-8.53	0.56	Phe23, Phe26, Leu27, Val29, Thr30, Leu31, Ile33, Leu34, Leu39, Cys43, Ile46, Val47
			Spike Open Protein	-7.52	3.07	Pro330, Asn331, Ile332, Thr333, Asn334, Asn360, Pro521, Ala522, Thr523, Asn544, Gln564, Arg577, Asp578, Pro579, Gln580, Thr581, Leu582
			Spike Close Protein	-7.64	2.52	His49, Met740, Tyr741, Ile742, Cys743, Gly744, Asn856, Val963, Lys964, Leu966, Ser967, Ser975, Val976, Leu977, Asn978, Arg1000
81	Naringenin	932	Main Protease (MPro)	-7.36	4.01	Met6, Ala7, Phe8, Pro9, Gln127, Asp295, Arg298, Gln299, Val303, Thr304
			Papain like protease (PLPro)	-9.36	0.14	Phe69, His73, Thr74, Thr75, Asp76, Phe79, Arg82, Ala153, Tyr154, Asn156, Gln174, His175
			RNA-dependent RNA polymerase (RdRP)	-7.42	3.62	Thr591, Ser592, Lys593, Phe594, Gln815, Pro830, Tyr831, Pro832, Asp865, Pro868, Trp916
			Helicase	-7.45	3.478	Pro175, Leu176, Asn177, Glu201, Lys202, Gly203, Asp204, Asn516, Asn519, Ala520, Thr530, Thr532
			E-channel proteins	-7.4	3.75	Ile46, Leu51, Pro54, Phe56, Tyr57
			Spike Open Protein	-6.61	14.4	Ser730, Thr732, Thr778, Phe823, Val860, Pro862, Pro863, Asp867, Ile870, Ala1056, Pro1057, His1058, Gly1059
			Spike Close Protein	-6.95	8.03	Tyr38, Asp40, Lys41, Val42, Phe43, Arg44, Glu224, Pro225, Leu226, Tyr279, Gly283
82	Neochlorogenic acid	5280633	Main Protease (MPro)	-8.04	1.28	Thr25, Leu27, His41, Cys44, Thr45, Ser46, Met49, Asn142, Gly143, Cys145, His164, Met165, Glu166, Leu167, Pro168, Arg188, Gln189, Thr190, Gln192
			Papain like protease (PLPro)	-8.81	0.35	Arg183, Leu185, Val187, Gln195, Thr197, Leu199, Glu203, Met206, Tyr207, Met208, Ile222, Thr225, Lys232
			RNA-dependent RNA polymerase (RdRP)	-7.82	1.87	Tyr32, Ala46, Lys47, Tyr129, Ala130, His133, Phe134, Asp135, Asn138, Cys139, Asp140, Thr141, Leu142, Ser709, Thr710, Asp711, Lys714
			Helicase	-7.79	1.962	Lys139, Glu142, Glu143, Lys146, Asn179, Tyr180, Val181, Glu197, Thr214, His230, Ala336, Arg337, Arg339, Thr410
			E-channel proteins	-7.73	2.15	Ile46, Ser50, Leu51, Pro54, Phe56, Tyr57, Ser60, Arg61
			Spike Open Protein	-6.57	15.33	Tyr38, Asp40, Lys41, Val42, Phe43, Arg44, Lys206, Glu224, Pro225, Tyr279, Gly283, Thr284
			Spike Close Protein	-7.38	3.9	Tyr38, Asp40, Lys41, Val42, Phe43, Arg44, Glu224, Pro225, Leu226, Val227, Asp228, Tyr279, Gly283
83	Nishindaside	10310589	Main Protease (MPro)	-7.55	2.91	His41, Met49, Phe140, Leu141, Asn142, Ser144, Cys145, His163, His164, Met165, Glu166, Leu167, Pro168, Arg188, Gln189, Thr190, Gln192
			Papain like protease (PLPro)	-7.53	3.03	Asp108, Asn109, Gly160, Glu161, Leu162, Gln269
			RNA-dependent RNA polymerase (RdRP)	-6.75	11.28	Tyr129, His133, Phe134, Asp135, Asn138, Ser709, Thr710, Ala771, Ser772, Gln773, Gly774, Ser778, Lys780, Asn781, Ser784
			Helicase	-7.19	5.412	Gly3, Ala4, Cys5, Val6, Arg21, Arg22, Pro23, Phe24, Arg129, Leu130, Leu132, Phe133, Glu136, Pro234, Leu235, Ser236
			E-channel proteins	-7.04	6.9	Leu31, Ala32, Thr35, Ala36, Arg38, Cys40
			Spike Open Protein	-5.94	43.95	Asp364, Tyr365, Ser366, Tyr369, Asn370, Pro384, Thr385, Leu387, Asn388, Pro527, Lys528
			Spike Close Protein	-7.14	5.83	Glu96, Asn99, Ile101, Arg102, Gly103, Trp104, Ile119, Val120, Asn121, Val126, Ile128, Tyr170, Ser172, Arg190, Phe192, Val227
84	Nordihydroguaiaretic	4534	Main Protease (MPro)	-7.43	3.57	His41, Met49, Phe140, Leu141, Asn142, Ser144, Cys145, His163, His164, Met165, Glu166, Leu167, Pro168, Arg188, Gln189, Thr190, Gln192
			Papain like protease (PLPro)	-7.2	5.24	Tyr268, Gln269
			RNA-dependent RNA polymerase (RdRP)	-6.36	21.63	Tyr719, Val720, Leu723, Asn743, Glu744, Phe745, Ala747, Tyr748, Lys751, His752
			Helicase	-7.01	7.247	Gly3, Ala4, Val6, Arg21, Arg22, Pro23, Phe24, Arg129, Leu132, Phe133, Glu136, Pro234, Leu235
			E-channel proteins	-6.57	15.23	Ile46, Leu51, Pro54, Tyr57
			Spike Open Protein	-6.13	32	Pro330, Ile332, Asn360, Pro521, Ala522, Thr523, Asn544, Gln564, Arg577, Asp578, Pro579, Gln580, Leu582
			Spike Close Protein	-6.25	26.27	Met740, Tyr741, Ile742, Cys743, Gly744, Asp745, Phe855, Asn856, Leu966, Ser975, Val976, Leu977, Asn978, Arg1000
85	Oleic acid	445639	Main Protease (MPro)	-4.34	663.24	Thr199, Tyr237, Tyr239, Leu271, Leu272, Gly275, Met276, Asn277, Gly278, Ala285, Leu286, Leu287
			Papain like protease (PLPro)	-6.33	22.8	Asp164, Pro247, Pro248, Tyr264, Asn267, Tyr268, Tyr273, Thr301
			RNA-dependent RNA polymerase (RdRP)	-3.95	1268.08	Tyr129, His133, Phe134, Asp135, Asn705, Ala706, Ser709, Thr710, Ala771, Gly774, Ser778, Lys780, Asn781, Ser784
			Helicase	-4.49	515.764	Ala4, Val6, Asn9, Arg21, Arg22, Pro23, Phe24, Arg129, Leu132, Phe133, Glu136, Pro234, Leu235, Ser236
			E-channel proteins	-5.78	57.87	No binding site was found
			Spike Open Protein	-3.26	4084.33	Thr33, Phe58, Phe59, Gln218, Gly219, Phe220, Asp287, Ala288, Val289, Asp290, Leu293, Asp294, Leu296, Ser297, Lys300, Asn606
			Spike Close Protein	-5.06	194.76	Trp104, Ile119, Asn121, Val126, Ile128, Arg190, Phe192, Phe194, Ile203, Ser205, Lys206, His207, Leu226, Val227
86	Oleuropein	5281544	Main Protease (MPro)	-7.8	1.92	Thr25, Thr26, Leu27, His41, Thr45, Ser46, Met49, Phe140, Leu141, Asn142, Gly143, Ser144, Cys145, His163, His164, Met165, Glu166, His172, Gln189
			Papain like protease (PLPro)	-8.5	0.58	Asp164, Arg166, Met208, Ala246, Pro247, Pro248, Tyr264, Asn267, Tyr268, Tyr273, Thr301
			RNA-dependent RNA polymerase (RdRP)	-8.31	0.81	Tyr32, Lys47, Phe48, Tyr129, Ala130, His133, Phe134, Asp135, Asn138, Cys139, Asp140, Thr141, Leu142, Thr710, Asp711, Lys714, Ser778, Lys780, Asn781, Ser784
			Helicase	-7.77	2.003	Ala4, Val6, Arg15, Arg21, Arg22, Pro23, Phe24, Arg129, Leu132, Phe133, Glu136, Pro234, Leu235, Ser236
			E-channel proteins	-8.3	0.82	Arg61, Asn64, Leu65
			Spike Open Protein	-6.8	10.42	Pro330, Asn331, Ile332, Thr333, Asn334, Asn360, His519, Pro521, Ala522, Thr523, Asn544, Gln564, Arg577, Asp578, Pro579, Leu582
			Spike Close Protein	-7.12	6.05	Arg355, Asn394, Tyr396, Pro426, Asp427, Asp428, Phe429, Thr430, Pro463, Phe464, Ser514, Phe515, Glu516, Leu518
87	Oxalic acid	971	Main Protease (MPro)	-4.55	461.39	Met6, Phe8, Gln127, Asp295, Arg298, Gln299
			Papain like protease (PLPro)	-5.14	171.03	No binding site was found
			RNA-dependent RNA polymerase (RdRP)	-4.89	259.93	Phe440, Phe441, Phe442, Gln444, Lys545, Tyr546, Ala547, Ser549, Lys551, Asn552, Arg553, Ala554, Arg555
			Helicase	-4.98	222.918	Tyr120, Ala123, Asn124, Leu138, Asn381, Arg409, Leu417, Tyr421, Phe422, Asn423
			E-channel proteins	-3.24	4189.06	No binding site was found
			Spike Open Protein	-3.69	1983.32	Gln784, Val785, Lys786, Gln787, Tyr789, Phe888, Gly891, Ala892, Ala893
			Spike Close Protein	-4.5	506.28	Asp420, Tyr421, Asn422, Tyr423, Lys424, Lys462, Glu465, Arg466, Asp467
88	Palmitoleic acid	445638	Main Protease (MPro)	-4.57	450.62	Phe8, Val104, Ile106, Gln110, Thr111, Asn151, Ile152, Asp153, Ser158, Thr292, Phe294, Asp295, Arg298
			Papain like protease (PLPro)	-5.58	80.7	Cys155, Asn156, Lys157, Thr158, Val159, Glu161, Glu167, Tyr171
			RNA-dependent RNA polymerase (RdRP)	-4.35	649.94	Phe441, Ala547, Ile548, Arg836, Ile837, Ala840, Gly841, Phe843, Val844, Asp845, Arg858, Ser861, Leu862
			Helicase	-4.75	330.322	Ala4, Cys5, Val6, Arg21, Pro23, Phe24, Arg129, Leu130, Leu132, Phe133, Glu136, Pro234, Leu235, Ser236
			E-channel proteins	-5.88	48.97	No binding site was found
			Spike Open Protein	-4.21	814.89	Tyr707, Ser708, Asn709, Asn710, Ser711, Ile712, Thr1077, Ala1078, Pro1079, Phe1089, Pro1090, Gly1093, Val1094, Phe1095, Arg1107, Phe1121
			Spike Close Protein	-4.55	462.96	Ile105, Leu118, Val120, Asn122, Val127, Lys129, Phe133, Phe135, Cys136, Pro139, Phe140, Leu141, Leu241
89	p-Cymene	7463	Main Protease (MPro)	-5.62	76.07	Met6, Ala7, Phe8, Pro9, Gln127, Phe291, Asp295, Arg298, Gln299, Val303, Thr304
			Papain like protease (PLPro)	-6.67	12.95	Leu162, Gly163, Asp164, Pro247, Pro248, Tyr264, Tyr268, Tyr273, Thr301
			RNA-dependent RNA polymerase (RdRP)	-5.5	93.78	Pro323, Phe326, Gly327, Pro328, Tyr346, His347, Phe348, Arg349, Phe396, Val398, Ser664, Glu665, Met666, Val675, Lys676, Pro677basn118
			Helicase	-5.83	53.64	Trp114, Tyr120, Ala123, Asn124, Ala134, Ala135, Leu138, Lys139, Thr380, Asn381, Tyr382, Arg409, Leu417, Tyr421, Phe422, Asn423
			E-channel proteins	-6.27	25.44	No binding site was found
			Spike Open Protein	-5.75	61.5	Ser884, Gly885, Trp886, Thr887, Ile896, Met900, Gln901, Tyr904, Arg905, Met1050
			Spike Close Protein	-5.68	68.4	Tyr38, Asp40, Lys41, Val42, Phe43, Arg44, Glu224, Pro225, Tyr279, Gly283, Thr284
90	Phloridzin dihydrate	9912668	Main Protease (MPro)	-8.25	0.9	Thr25, His41, Met49, Phe140, Leu141, Asn142, Gly143, Ser144, Cys145, His163, His164, Met165, Glu166, Leu167, Pro168, Arg188, Gln189, Thr190, Gln192
			Papain like protease (PLPro)	-8.86	0.32	Arg166, Ser170, Val202, Glu203, Met206, Tyr207, Met208
			RNA-dependent RNA polymerase (RdRP)	-7.25	4.87	Glu474, Asp477, Lys478, Phe480, Asp481, Tyr483, Asp484, Gly485, Arg640, Lys641, Thr643, Thr644, Thr739, Val742
			Helicase	-7.68	2.363	Lys139, Glu142, Glu143, Lys146, Asn179, Tyr180, Val181, Leu227, Thr228, His230, Cys309, Ser310, Met378, Ala379, Thr380, Tyr382, Asp383, Ala407, Pro408, Arg409, Thr410, Leu411
			E-channel proteins	-7.34	4.2	Arg61, Asn64
			Spike Open Protein	-6.16	30.32	Met740, Tyr741, Ile742, Cys743, Gly744, Asn856, Leu966, Ser967, Ser975, Val976, Leu977, Asn978, Arg1000
			Spike Close Protein	-7.14	5.84	Glu96, Asn99, Ile101, Arg102, Gly103, Trp104, Ile119, Asn121, Val126, Ile128, Arg190, Phe192, Ile203, Ser205, His207, Leu226, Val227
91	Phlorizin	6072	Main Protease (MPro)	-8.75	0.39	Thr24, Thr25, Thr26, Leu27, His41, Cys44, Thr45, Ser46, Met49, Asn142, Gly143, Cys145, His164, Met165, Glu166, Leu167, Pro168, Arg188, Gln189, Thr190, Gln192
			Papain like protease (PLPro)	-9.01	0.25	Arg65, Val66, Phe69, Glu70, Thr75
			RNA-dependent RNA polymerase (RdRP)	-7.91	1.58	Ser255, Tyr265, Ser318, Thr319, Val320, Phe321, Pro322, Pro323, Arg349, Cys395, Phe396, Tyr456, Arg457, Tyr458, Asn459, Leu460, Pro461, Pro677
			Helicase	-8.66	0.447	Asn177, Asn179, Glu201, Lys202, Gly203, Asp204, Pro514, Tyr515, Asn516, Asn519, Ala520, Thr530, Gln531, Thr532, Val533, Asp534, His554, Arg560
			E-channel proteins	-8.66	0.31	No binding site was found
			Spike Open Protein	-7.2	5.27	Ala520, Pro521, Lys557, Leu560, Phe562, Gln563, Gln564, Phe565, Gly566, Arg567, Asp568, Ile569, Asp571
			Spike Close Protein	-7.56	2.89	Phe342, Asn343, Phe347, Leu368, Ser371, Ser373, Phe374, Ser375, Trp436, Asn437, Ser438, Asn440, Leu441, Arg509
92	Pyrogallol	1057	Main Protease (MPro)	-5.91	46.94	Met6, Ala7, Phe8, Gln127, Phe291, Asp295, Arg298, Gln299
			Papain like protease (PLPro)	-5.7	65.9	Thr74, Asp76, Phe79, Arg82, Ala153, Tyr154, Cys155, Asn156, His175
			RNA-dependent RNA polymerase (RdRP)	-5.69	67.59	Lys593, Phe594, Gln815, Pro830, Tyr831, Pro832, Asp865, Pro868, Trp916
			Helicase	-6.06	36.016	Tyr120, Ala123, Asn124, Lys131, Ala134, Ala135, Leu138, Thr380, Asn381, Tyr382, Arg409, Tyr421, Phe422, Asn423
			E-channel proteins	-4.61	418.37	Ser16, Leu19, Phe20, Phe23eleu21eval24eval25eleu28
			Spike Open Protein	-4.94	240.51	Ala958, Thr961, Leu962, Gln965, Ser1003, Thr1006, Tyr1007, Gln1010
			Spike Close Protein	-5.75	61.5	Tyr38, Asp40, Lys41, Val42, Phe43, Arg44, Glu224, Pro225, Tyr279, Gly283
93	Quercetin	5280343	Main Protease (MPro)	-7.49	3.25	His41, Met49, Phe140, Leu141, Asn142, Gly143, Ser144, Cys145, His163, Met165, Glu166, Leu167, Pro168, His172, Arg188, Gln189, Thr190, Gln192
			Papain like protease (PLPro)	-8.54	0.55	Arg166, Ser170, Val202, Glu203, Met206, Tyr207, Met208, Lys232
			RNA-dependent RNA polymerase (RdRP)	-7.52	3.06	Thr591, Ser592, Lys593, Phe594, Gln815, Pro830, Tyr831, Pro832, Asp865, Pro868, Trp916
			Helicase	-7.56	2.888	Asn177, Arg178, Glu201, Asn516, Ser517, Asn519, Ala520, Thr530, Thr532, Asp534
			E-channel proteins	-7.03	7.07	Leu27, Leu28, Val29, Leu31, Ala32, Thr35, Ala36, Arg38
			Spike Open Protein	-7.14	5.8	Tyr38, Asp40, Lys41, Val42, Phe43, Arg44, Glu224, Pro225, Leu226, Tyr279, Gly283
			Spike Close Protein	-7.43	3.57	Leu335, Cys336, Phe338, Gly339, Phe342, Asn343, Ala363, Asp364, Tyr365, Val367, Leu368, Ser371, Ser373, Phe374
94	Quinic acid	6508	Main Protease (MPro)	-5.44	102.21	Trp218, Phe219, Leu220, Asn221, Phe223, Ser267, Glu270, Leu271, Asn274, Gly275
			Papain like protease (PLPro)	-6.75	11.31	No binding site was found
			RNA-dependent RNA polymerase (RdRP)	-6.15	30.84	Asp452, Tyr456, Arg555, Thr556, Val557, Ala558, Asp623, Arg624, Lys676, Thr680, Ser681, Ser682
			Helicase	-5.93	44.701	Pro406, Leu412, Thr416, Leu417, Glu418, Pro419, Phe422, Asn557, Asn559, Arg560
			E-channel proteins	-5	216.25	Leu51, Pro54, Tyr57
			Spike Open Protein	-5.16	166.47	Tyr396, Pro426, Asp428, Phe429, Thr430, Phe464, Ser514, Phe515, Glu516, Leu517
			Spike Close Protein	-5.77	58.86	Met740, Tyr741, Ile742, Cys743, Gly744, Asn856, Leu966, Ser975, Val976, Leu977, Asn978, Arg1000
95	Reserpine	5770	Main Protease (MPro)	-7.64	2.5	Thr24, Thr25, Thr26, Leu27, His41, Cys44, Thr45, Ser46, Met49, Phe140, Leu141, Asn142, Gly143, Ser144, Cys145, His163, Met165, Glu166, Gln189
			Papain like protease (PLPro)	-8.54	0.55	Arg166, Ser170, Leu185, Val187, Cys192, Gln195, Thr197, Leu199, Val202, Glu203, Met206, Tyr207, Met208, Gly209, Ile222, Thr225, Lys232zzn500
			RNA-dependent RNA polymerase (RdRP)	-8	1.36	Val335, Asp336, Val338, Phe340, Arg365, Leu366, Ser367, Phe368, Leu371
			Helicase	-8.63	0.47	Phe145, Tyr149, Arg173, Pro174, Pro175, Asn177, Asn179, Tyr180, Gln404, Leu405, Pro406, Pro408, Arg409, Thr410, Leu412, Thr413, Gly415, Thr416, Leu417, Phe422, Ser485, His554, Asn557, Asn559, Arg560
			E-channel proteins	-8.93	0.29	No binding site was found
			Spike Open Protein	-7.4	3.75	Ile788, Lys790, Thr791, Pro793, Lys795, Ser803, Leu806, Pro807, Asp808, Pro809, Lys814, Gln872, Ser875
			Spike Close Protein	-8.13	1.11	Glu96, Asn99, Ile101, Trp104, Ile119, Asn121, Val126, Ile128, Phe168, Tyr170, Ser172, Arg190, Phe192, Phe194, Ile203, Leu226, Val227, Asp228, Leu229, Pro230
96	Resveratrol	445154	Main Protease (MPro)	-7.61	2.65	Met6, Ala7, Phe8, Pro9, Thr111, Gln127, Phe291, Asp295, Arg298, Gln299, Val303, Thr304
			Papain like protease (PLPro)	-8.21	0.95	Phe69, His73, Thr74, Asp76, Phe79, Arg82, Ala153, Tyr154, Asn156, Gln174, His175
			RNA-dependent RNA polymerase (RdRP)	-6.92	8.52	Lys411, Pro412, Gly413, Asn414, Tyr546, Asp845, Asp846, Ile847
			Helicase	-6.88	9.04	Lys473, Phe475, Arg579, Tyr582, Asp583, Leu585, Gln586, Phe587, Thr588, Ser589
			E-channel proteins	-7.6	2.69	No binding site was found
			Spike Open Protein	-6.24	26.62	Arg355, Tyr396, Pro426, Asp428, Phe429, Thr430, Phe464, Ser514, Phe515, Glu516, Leu517, Leu518
			Spike Close Protein	-6.7	12.25	Glu96, Asn99, Ile101, Arg102, Gly103, Trp104, Ile119, Asn121, Val126, Ile128, Arg190, Phe192, Ile203, Val227
97	Rhamnetin	5281691	Main Protease (MPro)	-7.55	2.91	Met49, Phe140, Leu141, Asn142, Gly143, Ser144, Cys145, His163, Met165, Glu166, Leu167, Pro168, His172, Val186, Arg188, Gln189, Thr190, Gln192
			Papain like protease (PLPro)	-8.82	0.35	Cys155, Asn156, Lys157, Glu161, Leu162, Gly163, Glu167, Tyr171, Gln269
			RNA-dependent RNA polymerase (RdRP)	-7.49	3.23	Tyr456, Arg553, Ala554, Arg555, Thr556, Ala558, Tyr619, Pro620, Lys621, Cys622, Asp623, Arg624, Lys676, Thr680, Ser681, Ser682
			Helicase	-7.72	2.201	Asn177, Arg178, Thr199, Phe200, Glu201, Tyr515, Asn516, Ser517, Asn519, Ala520, Thr530, Gln531, Thr532, Asp534
			E-channel proteins	-6.89	8.96	No binding site was found
			Spike Open Protein	-7.07	6.6	Phe329, Pro330, Asn331, Ile332, Thr333, Asn334, Leu335, Val362, Gly526, Pro527, Lys528, Lys529, Ser530, Gln580
			Spike Close Protein	-7.26	4.81	Met740, Tyr741, Ile742, Cys743, Gly744, Lys854, Asn856, Val963, Leu966, Ser967, Ser975, Val976, Leu977, Asn978, Arg1000
98	Rhodiolin	14778358	Main Protease (MPro)	-9.05	0.23	Thr25, His41, Cys44, Thr45, Ser46, Met49, Leu141, Asn142, Gly143, Ser144, Cys145, His163, Met165, Glu166, Leu167, Pro168, Arg188, Gln189, Thr190, Gln192
			Papain like protease (PLPro)	-9.26	0.16	Val187, Gln195, Thr197, Glu203, Met206, Tyr207, Met208, Gly209, Ile222, Pro223, Lys232
			RNA-dependent RNA polymerase (RdRP)	-8.13	1.09	Asp452, Tyr456, Arg553, Ala554, Arg555, Thr556, Asp618, Tyr619, Pro620, Lys621, Cys622, Asp623, Arg624, Ser759, Asp760, Asp761, Cys813, Ser814
			Helicase	-8.53	0.561	Pro406, Arg409, Thr410, Leu412, Thr413, Thr416, Leu417, Pro419, Phe422, Ser486, Ala487, Tyr515, Asn516, His554, Asn557, Asn559, Arg560
			E-channel proteins	-8.58	0.51	Leu28, Val29, Ala32, Ile33, Ala36, Leu37
			Spike Open Protein	-8.68	0.43	Arg102, Gly103, Trp104, Ile119, Asn121, Val126, Ile128, Phe168, Tyr170, Ser172, Arg190, Phe192, Ile203, His207, Leu226, Val227, Asp228, Leu229
			Spike Close Protein	-7.54	2.97	Ser46, Val47, Leu48, Lys278, Thr302, Leu303, Lys304, Ser305, Phe306, Thr307, Ala956, Gln957, Asn960, Thr961, Lys964
99	Salicylic acid	338	Main Protease (MPro)	-6.46	18.52	Met6, Ala7, Phe8, Pro9, Thr111, Ser113, Gln127, Asp295, Arg298, Gln299
			Papain like protease (PLPro)	-6.36	21.93	No binding site was found
			RNA-dependent RNA polymerase (RdRP)	-5.81	54.92	Gly616, Trp617, Asp618, Asp761, Ala762, Val763, Lys798, Cys799, Trp800, Glu811, Phe812, Cys813, Ser814
			Helicase	-5.98	41.432	Val496, Phe499, Leu500, Thr501, Asn503, Trp506, Arg507, Leu526, Tyr543, Ile545, Leu573
			E-channel proteins	-5.55	86.19	Leu51, Pro54, Tyr57
			Spike Open Protein	-5.09	185.15	Met740, Tyr741, Gly744, Asn856, Leu966, Ser975, Val976, Leu977, Asn978, Arg1000
			Spike Close Protein	-6.25	26.14	Tyr38, Asp40, Lys41, Val42, Phe43, Arg44, Glu224, Pro225, Tyr279, Gly283
100	Secoisolariciresinol	65373	Main Protease (MPro)	-5.51	91.28	Trp218, Phe219, Leu220, Asn221, Arg222, Phe223, Glu270, Leu271, Asn274, Gly275, Met276, Asn277, Arg279
			Papain like protease (PLPro)	-7.12	6.09	Arg183, Leu185, Leu199, Glu203, Met206, Tyr207, Met208, Gly209, Ile222, Lys232
			RNA-dependent RNA polymerase (RdRP)	-7.04	6.89	Asn404, Val405, Ala406, Phe407, Thr409, Asp445, Gly446, Asn447
			Helicase	-7.04	6.889	Ala4, Val6, Arg15, Arg21, Arg22, Pro23, Phe24, Arg129, Leu132, Phe133, Glu136, Pro234, Leu235, Ser236
			E-channel proteins	-5.93	44.85	Leu28, Val29, Ala32, Ile33
			Spike Open Protein	-5.41	108.43	Met740, Tyr741, Ile742, Cys743, Gly744, Asn856, Val963, Leu966, Ser967, Ser975, Val976, Leu977, Asn978, Arg1000
			Spike Close Protein	-6.15	31.2	Asn317, Arg319, Gly548, Thr549, Gly550, Asp568, Thr572, Thr573, Asp574, Ile587, Pro589, Cys590, Phe592
101	Shikimic acid	8742	Main Protease (MPro)	-5.19	157.19	Trp218, Phe219, Leu220, Asn221, Ser267, Glu270, Leu271, Asn274, Gly275, Met276
			Papain like protease (PLPro)	-5.88	48.64	Cys155, Asn156, Lys157, Glu161, Glu167, Tyr171
			RNA-dependent RNA polymerase (RdRP)	-5.03	206.96	Glu136, Cys139, Phe157, Lys159, Lys160, Asp161, Trp162, Tyr163
			Helicase	-5.55	85.322	Leu405, Pro406, Leu412, Thr416, Leu417, Pro419, Phe422, His554, Asn557, Asn559, Arg560
			E-channel proteins	-5.1	184.21	No binding site was found
			Spike Open Protein	-5.2	154.82	Met740, Tyr741, Ile742, Cys743, Gly744, Phe855, Asn856, Leu966, Leu977, Arg1000
			Spike Close Protein	-5.62	76.07	Met740, Tyr741, Ile742, Cys743, Gly744, Asn856, Leu966, Ser967, Ser975, Val976, Leu977, Asn978, Asp979, Arg1000
102	Silyhermin	10389806	Main Protease (MPro)	-8.22	0.94	Thr24, Thr25, Thr26, Leu27, His41, Val42, Cys44, Thr45, Ser46, Met49, Asn142, Gly143, Met165, Glu166, Leu167, Pro168, Arg188, Gln189, Thr190, Gln192
			Papain like protease (PLPro)	-9.44	0.12	Arg166, Val187, Tyr207, Met208, Gly209, Ile222, Pro223, Cys224, Thr225, Ala230, Lys232
			RNA-dependent RNA polymerase (RdRP)	-8.25	0.9	Tyr149, Asn150, Ala176, Asn177, Leu178, Gly179, Glu180, Arg181, Gln184, Thr248, Arg249, Ala250, Thr252, Ala253, Leu261
			Helicase	-8.81	0.351	Pro175, Asn177, Asn179, Tyr180, Pro406, Ala407, Pro408, Arg409, Thr410, Leu412, Thr413, Gly415, Thr416, Leu417, Glu418, Pro419, Phe422, His554, Asn557, Asn559
			E-channel proteins	-8.43	0.66	Phe20, Phe23, Val24, Leu27, Ile46, Leu51, Pro54, Tyr57
			Spike Open Protein	-7.28	4.58	Ser730, Met731, Thr732, Lys733, Gln774, Leu858, Thr859, Val860, Leu861, Pro862, Pro863, Asp867, Ile870, Leu959, Pro1057, His1058
			Spike Close Protein	-8.05	1.25	Arg355, Tyr396, Pro426, Asp428, Phe429, Thr430, Lys462, Pro463, Phe464, Ser514, Phe515, Glu516, Leu517, Leu518
103	Silymarin	1548994	Main Protease (MPro)	-8.71	0.41	Thr24, Thr25, Thr26, Leu27, His41, Cys44, Thr45, Ser46, Met49, Gly143, Cys145, His164, Met165, Glu166, Leu167, Pro168, Arg188, Gln189, Thr190, Gln192
			Papain like protease (PLPro)	-9.42	0.13	Pro59, Arg65, Val66, Ala68, Phe69, Glu70, Thr74, Thr75, Asp76, Pro77, Phe79, Leu80
			RNA-dependent RNA polymerase (RdRP)	-7.8	1.91	Arg305, Glu474, Asp477, Asp481, Cys482, Tyr483, Asp484, Gly485, Lys574, Arg640, Lys641, Thr643, Val737, Thr739, Val742, Asn743
			Helicase	-8.75	0.388	Ala4, Val6, Arg15, Ile20, Arg21, Arg22, Pro23, Phe24, Arg129, Leu130, Leu132, Phe133, Glu136, Thr231, Val232, Pro234, Leu235, Ser236
			E-channel proteins	-8.89	1.1	No binding site was found
			Spike Open Protein	-7.62	2.6	Ala27, Thr63, Trp64, Phe65, His66, Ala67, Pro82, Asp138, Pro139, Phe140, Thr240, Leu241, Leu242, Tyr265
			Spike Close Protein	-7.66	2.44	Tyr789, Lys790, Thr791, Lys795, Ser803, Gln804, Leu806, Pro807, Asp808, Pro809, Lys814, Ser875, Ala879
104	Sinapic acid	637775	Main Protease (MPro)	-5.96	43.14	His41, Ser46, Met49, Asn142, Cys145, His164, Met165, Glu166, Pro168, Arg188, Gln189, Thr190, Gln192
			Papain like protease (PLPro)	-7.41	3.7	Phe69, His73, Thr74, Tyr154, Tyr171, Gln174, His175
			RNA-dependent RNA polymerase (RdRP)	-6.03	38.08	Lys411, Pro412, Gly413, Asn414, Phe441, Tyr546, Val844, Asp845, Asp846
			Helicase	-6.01	39.653	Gln281, Asp401, Pro402, Ala403, Pro419, Lys430, Leu455, Tyr457, Asp458, Asn459, Asn559
			E-channel proteins	-6.47	18.12	No binding site was found
			Spike Open Protein	-5.83	53.64	Asn99, Ile101, Arg102, Gly103, Trp104, Ile119, Asn121, Val126, Ile128, Arg190, Phe192, Phe194, Ile203, His207, Val227
			Spike Close Protein	-5.91	46.94	Glu96, Asn99, Ile101, Arg102, Trp104, Ile119, Asn121, Arg190, Phe192, Phe194, Ile203, Ser205, His207, Leu226
105	Solophenol A	66551634	Main Protease (MPro)	-7.92	1.56	Phe8, Lys102, Val104, Arg105, Ile106, Gln107, Gln110, Thr111, Asn151, Asp153, Ser158, Thr292, Phe294, Asp295, Val297, Arg298, Val303
			Papain like protease (PLPro)	-10.3	0.03	Lys157, Glu161, Leu162, Gly163, Asp164, Glu167, Pro247, Pro248, Tyr264, Asn267, Tyr268, Gln269, Tyr273, Thr301
			RNA-dependent RNA polymerase (RdRP)	-6.86	9.38	Tyr32, Ala46, Lys47, Tyr129, His133, Asp135, Asn138, Ala706, Ser709, Thr710, Asp711, Lys714, Gly774, Ser778, Lys780, Asn781, Ser784
			Helicase	-9.4	0.13	Pro175, Leu176, Asn177, Arg178, Thr199, Phe200, Glu201, Lys202, Gly203, Asp204, Val210, Tyr211, Arg212, Val484, Ser486, Asn516, Ser517, Asn519, Ala520, Thr530, Thr532, Asp534
			E-channel proteins	-8.87	0.31	Leu28, Val29, Leu31, Ala32, Thr35
			Spike Open Protein	-6.28	24.8	Trp886, Gly889, Ala890, Tyr904, Ser1030, Glu1031, Leu1034, Gly1035, Gln1036, Ser1037, Lys1038
			Spike Close Protein	-6.93	8.39	Ile105, Leu118, Val120, Asn122, Val127, Lys129, Phe133, Gln134, Phe135, Cys136, Pro139, Phe140, Leu141, Leu241
106	Stearic acid	5281	Main Protease (MPro)	-4.22	805.32	Arg217, Trp218, Phe219, Leu220, Asn221, Arg222, Phe223, Glu270, Leu271, Asn274, Gly275
			Papain like protease (PLPro)	-5.69	68.05	Asp164, Met208, Pro247, Pro248, Tyr264, Tyr268, Tyr273
			RNA-dependent RNA polymerase (RdRP)	-4.81	300.53	His133, Asn705, Ala706, Ser709, Thr710, Phe766, Ser768, Ala771, Ser772, Gly774, Val776, Ser778, Ile779, Lys780, Asn781, Thr801
			Helicase	-4.52	485.359	Gly3, Ala4, Cys5, Val6, Gln11, Arg21, Arg22, Pro23, Phe24, Arg129, Leu132, Phe133, Glu136, Pro234, Leu235, Ser236
			E-channel proteins	-5.48	95.54	No binding site was found
			Spike Open Protein	-3.38	3335.49	Arg34, Leu189, Thr208, Pro209, Ile210, Asn211, Leu212, Pro217, Gln218, Gly219, Ser221
			Spike Close Protein	-4.94	237.68	Trp104, Ile119, Asn121, Val126, Ile128, Phe168, Tyr170, Ser172, Arg190, Phe192, Phe194, Ile203, Ser205, Leu226, Val227, Leu229
107	Succinic acid	1110	Main Protease (MPro)	-4.86	276.21	Met6, Ala7, Phe8, Ser113, Gln127, Phe291, Asp295, Arg298, Gln299
			Papain like protease (PLPro)	-5.1	181.74	No binding site was found
			RNA-dependent RNA polymerase (RdRP)	-5.08	187.66	Arg305, Leu470, Phe471, Glu474, Cys730, Asn734, Arg735, Asp736, Val737, Asp738, Val742
			Helicase	-5.22	148.67	Trp114, Tyr120, Ala123, Asn124, Lys131, Ala134, Ala135, Leu138, Thr380, Asn381, Tyr382, Arg409, Leu417, Tyr421, Phe422
			E-channel proteins	-4.05	1074.76	No binding site was found
			Spike Open Protein	-4.36	633.69	Met740, Tyr741, Ile742, Cys743, Gly744, Leu966, Ser975, Val976, Leu977, Asn978, Arg1000
			Spike Close Protein	-4.63	404.48	Cys391, Phe392, Thr393, Glu516, Leu517, Leu518, His519, Ala520, Pro521, Ala522, Asn544, Gly545, Leu546, Phe565
108	Syringic acid	10742	Main Protease (MPro)	-5.44	102.9	Phe8, Val104, Ile106, Gln110, Thr111, Asn151, Ile152, Asp153, Ser158, Thr292, Phe294, Asp295, Arg298
			Papain like protease (PLPro)	-6.65	13.44	Thr74, Thr75, Asp76, Phe79, Arg82, Ala153, Tyr154, Asn156, Tyr171, Gln174, His175
			RNA-dependent RNA polymerase (RdRP)	-5.74	62.44	Met615, Gly616, Trp617, Asp618, Asp761, Ala762, Lys798, Cys799, Trp800, His810, Glu811, Phe812, Cys813, Ser814
			Helicase	-5.86	50.734	Ala4, Val6, Arg21, Arg22, Pro23, Phe24, Arg129, Leu132, Phe133, Glu136
			E-channel proteins	-5.19	156.66	Leu28, Leu31, Ala32, Thr35, Cys40
			Spike Open Protein	-5.76	59.66	Tyr38, Asp40, Lys41, Val42, Phe43, Arg44, Glu224, Pro225, Tyr279, Gly283
			Spike Close Protein	-5.43	104.3	Tyr38, Pro39, Asp40, Lys41, Val42, Phe43, Arg44, Glu224, Pro225, Tyr279, Gly283, Thr284
109	Tangeretin	68077	Main Protease (MPro)	-6.95	8.1	Thr25, Thr26, Leu27, His41, Cys44, Thr45, Ser46, Met49, Asn142, Gly143, Ser144, Cys145, Met165, Glu166, Leu167, Arg188, Gln189, Thr190, Gln192
			Papain like protease (PLPro)	-7.86	1.75	Arg166, Ser170, Val202, Glu203, Met206, Tyr207, Met208, Gly209, Ile222, Lys232
			RNA-dependent RNA polymerase (RdRP)	-6.34	22.68	Phe35, Ile37, Tyr38, Asn39, Phe48, Leu49, Lys50, Asp208, Asn209, Asp218, Asp221, Asn713
			Helicase	-7.12	6.049	Ala135, Leu138, Lys139, Glu142, Arg178, Asn179, Cys309, Ser310, Met378, Ala379, Thr380, Asn381, Tyr382, Asp383, Ala407, Pro408, Arg409
			E-channel proteins	-6.89	8.9	Leu31, Ala32, Leu34, Thr35, Ala36, Cys40
			Spike Open Protein	-5.66	71.35	Met740, Ile742, Cys743, Gly744, Asp745, Phe855, Asn856, Val963, Lys964, Leu966, Ser967, Ser975, Val976, Leu977, Asn978, Arg1000
			Spike Close Protein	-6.23	26.94	Ile119, Asn121, Val126, Ile128, Phe168, Tyr170, Ser172, Phe192, Ile203, Ser205, Leu226, Val227, Asp228, Leu229
110	Tetracosanoic acid	11197	Main Protease (MPro)	-4.51	498.64	Arg131, Lys137, Thr199, Tyr237, Asn238, Tyr239, Leu271, Leu272, Gly275, Met276, Ala285, Leu286, Leu287, Glu288, Asp289, Glu290
			Papain like protease (PLPro)	-5.49	95.06	Tyr207, Met208, Gly209, Val220, Ile222, Pro223, Lys232, Tyr268
			RNA-dependent RNA polymerase (RdRP)	-4.76	326.99	Lys411, Pro412, Gly413, Asn414, Phe415, Ser501, Asn543, Leu544, Lys545, Tyr546, Val557, Asp845, Asp846, Ile847
			Helicase	-4.54	471.631	Ala4, Cys5, Val6, Arg15, Arg21, Arg22, Pro23, Phe24, Arg129, Leu132, Phe133, Glu136, Pro234, Leu235, Ser236
			E-channel proteins	-5.18	159.32	Leu19, Ala22, Phe23, Phe26
			Spike Open Protein	-4.67	378.71	Tyr789, Lys790, Thr791, Pro792, Ile794, Lys795, Asp796, Phe797, Gly798, Thr883, Ser884, Ala893, Leu894, Gln895, Ile896, Pro897, Phe898, Ala899
			Spike Close Protein	-3.71	1911.03	Trp886, Gly889, Ala890, Tyr904, Ser1030, Glu1031, L???034, Gly1035, Gln1036, Lys1038
111	Thymoquinone	10281	Main Protease (MPro)	-5.22	149.93	Trp218, Phe219, Asn221, Ser267, Glu270, Leu271, Asn274, Gly275, Met276, Asn277, Arg279
			Papain like protease (PLPro)	-5.7	66.57	Leu185, Val187, Thr197, Leu199, Glu203, Tyr207, Met208, Lys232
			RNA-dependent RNA polymerase (RdRP)	-5.18	160.94	His613, Met615, Phe766, Ser768, Ala771, Ser772, Ser778, Ile779, Lys780, Thr801, Thr803
			Helicase	-5.73	63.288	Gln281, Pro402, Ala403, Lys430, Pro434, Phe437, Tyr457, Asp458
			E-channel proteins	-5.71	65.57	Leu31, Ala32, Leu34, Thr35, Cys40
			Spike Open Protein	-4.74	338.22	Glu554, Ser555, Lys557, Lys558, Phe559, Arg577, Leu582, Glu583, Ile584
			Spike Close Protein	-5.59	79.89	Trp104, Ile119, Asn121, Val126, Ile128, Arg190, Phe192, Phe194???Le203, Ser205, Leu226, Val227
112	Tyrosine	6057	Main Protease (MPro)	-5.96	42.71	Met6, Ala7, Phe8, Pro9, Gln127, Phe291, Asp295, Arg298, Gln299, Val303, Thr304
			Papain like protease (PLPro)	-7.05	6.85	His73, Thr74, Thr75, Asp76, Phe79, Arg82, Ala153, Tyr154, Asn156, His175
			RNA-dependent RNA polymerase (RdRP)	-5.52	89.91	Glu136, Gly137, Asn138, Cys139, Asp140, Lys143, Phe157, Lys159, Lys160, Asp161, Trp162, Tyr163
			Helicase	-5.78	57.58	Pro406, Ala407, Pro408, Arg409, Leu412, Thr416, Leu417, Pro419, Phe422, Asn557, Asn559, Arg560
			E-channel proteins	-5.52	89.91	Leu31, Thr35, Cys40, Cys43, Cys44, Val47
			Spike Open Protein	-5.97	41.78	Tyr38, Asp40, Lys41, Val42, Phe43, Arg44, Glu224, Pro225, Tyr279, Asn282, Gly283, Thr284
			Spike Close Protein	-5.16	165.35	Asp420, Tyr421, Asn422, Tyr423, Lys424, Arg454, Lys462, Glu465, Arg466, Asp467
113	Tyrosol	10393	Main Protease (MPro)	-6.06	36.02	Met6, Ala7, Phe8, Pro9, Gln127, Asp295, Arg298, Gln299, Gly302, Val303
			Papain like protease (PLPro)	-5.92	45.92	Leu162, Gly163, Asp164, Pro248, Tyr264, Tyr268, Tyr273, Thr301
			RNA-dependent RNA polymerase (RdRP)	-5.18	159.32	Pro323, Phe326, Gly327, Tyr346, Phe348, Arg349, Asn628, Ser664, Val675, Lys676, Pro677
			Helicase	-5.34	122.441	Ala135, Leu138, Lys139, Glu142, Thr380, Asn381, Tyr382, Ala407, Pro408, Arg409
			E-channel proteins	-5.16	163.96	No binding site was found
			Spike Open Protein	-4.48	517.51	Gly908, Ile909, Gln1036, Ser1037, Lys1038, Val1040, Tyr1047, His1048
			Spike Close Protein	-5.21	150.95	Met740, Tyr741, Ile742, Cys743, Gly744, Asn856, Leu966, Ser967, Ser975, Val976, Leu977, Asn978, Arg1000
114	Umbelliprenin	1781413	Main Protease (MPro)	-6.84	9.67	Lys5, Arg131, Lys137, Thr199, Tyr237, Tyr239, Leu271, Leu272, Gly275, Met276, Ala285, Leu286, Leu287, Glu288, Asp289, Glu290
			Papain like protease (PLPro)	-7.75	2.1	Arg166, Ser170, Leu185, Val187, Gln195, Thr197, Leu199, Val202, Glu203, Met206, Tyr207, Met208, Thr225, Lys232
			RNA-dependent RNA polymerase (RdRP)	-6.74	11.49	Thr76, Phe77, Tyr80, Glu84, Tyr87, Asn88, Lys91, His99, Asp100, Phe101, Phe102, Pro112
			Helicase	-6.35	22.263	Gly3, Ala4, Val6, Arg21, Arg22, Pro23, Phe24, Arg129, Leu132, Phe133, Glu136, Pro234, Leu235, Ser236
			E-channel proteins	-8.9	0.3	No binding site was found
			Spike Open Protein	-6.5	17.34	Ser884, Gly885, Trp886, Thr887, Ala890, Leu894, Ile896, Gln901, Tyr904, Arg905, Leu1034, Gly1035, Gln1036
			Spike Close Protein	-8.12	1.11	Trp104, Ile119, Asn121, Val126, Ile128, Phe168, Tyr170, Ser172, Arg190, Phe192, Phe194, Ile203, Ser205, Lys206, His207, Leu226, Val227, Leu229
115	Undecanoic acid	8180	Main Protease (MPro)	-5.16	165.07	Met6, Ala7, Phe8, Pro9, Gln127, Ile152, Asp153, Tyr154, Phe291, Asp295, Arg298, Gln299, Val303, Thr304
			Papain like protease (PLPro)	-5.4	110.28	No binding site was found
			RNA-dependent RNA polymerase (RdRP)	-4.88	265.24	Lys411, Pro412, Gly413, Asn414, Tyr546, Asp845, Asp846, Ile847cser15
			Helicase	-4.68	371.12	Pro406, Ala407, Pro408, Arg409, Leu412, Gly415, Thr416, Leu417, Phe422, His554, Asn557, Asn559
			E-channel proteins	-5.1	182.97	Leu51, Pro54, Tyr57, Ser60, Arg61
			Spike Open Protein	-5.09	187.35	Glu96, Asn99, Ile101, Arg102, Gly103, Trp104, Ile119, Asn121, Val126, Ile128, Arg190, Phe192, Phe194, Ile203, Ser205, Leu226, Val227
			Spike Close Protein	-4.79	309.8	Glu96, Ile101, Arg102, Trp104, Ile119, Asn121, Val126, Ile128, Arg190, Phe192, Phe194, Ile203, Leu226, Val227
116	Vanillic acid	8468	Main Protease (MPro)	-5.35	120.39	Trp218, Phe219, Leu220, Asn221, Phe223, Glu270, Leu271, Asn274, Gly275, Met276
			Papain like protease (PLPro)	-6.6	14.65	No binding site was found
			RNA-dependent RNA polymerase (RdRP)	-5.59	80.56	Tyr456, Arg555, Thr556, Val557, Ala558, Asp623, Arg624, Lys676, Thr680, Ser681, Ser682, Gly683
			Helicase	-5.63	74.546	Ala4, Val6, Arg21, Arg22, Pro23, Phe24, Arg129, Leu132, Phe133, Glu136
			E-channel proteins	-5.55	85.18	Leu28, Leu31, Ala32, Leu34, Thr35, Cys40
			Spike Open Protein	-5.67	70.15	Met740, Tyr741, Ile742, Cys743, Gly744, Ser746, Leu966, Ser967, Ser975, Val976, Leu977, Asn978, Arg1000

## Sheet: Sheet2
			Main Protease	Papain like protease	RNA Polymerase	Helicase	E-channel proteins	Spike Proteins
1	1-Octen-3-ol	Binding energy	-4.55	-4.855	-4.388	-4.474	-4.499	-4.151
		Diss. Constant	462.17	276.21	607.51	525.43	503.72	906.31
2		Binding energy
		Diss. Constant
3		Binding energy
		Diss. Constant
4		Binding energy
		Diss. Constant
5		Binding energy
		Diss. Constant
6		Binding energy
		Diss. Constant
7		Binding energy
		Diss. Constant
8		Binding energy
		Diss. Constant
9		Binding energy
		Diss. Constant
10		Binding energy
		Diss. Constant
