# Supplementary material for: Effectiveness of Natural Antioxidants against SARS-CoV-2? Insights from the In-Silico World
Source: Antibiotics (Basel). 2021 Aug 20;10(8):1011. doi: 10.3390/antibiotics10081011 (PMC8388999; doi:10.3390/antibiotics10081011)
Supplement: Supplementary file 1 [file antibiotics-10-01011-s001.zip › Suppl Material/Table S2.xlsx]

## Sheet: Glycorrhizin
	Table S2a	Glycyrrhizin docking to nonspecific human blood proteins
PDB ID	Target	Classification	Energy kcal/mol	Dissoc. constant [nM]	Contacting receptor residues
3I7H	Ddb1 (damage specific DNA binding protein 1)	Protein binding	-11.36	4.68609	Asn16, Gly17, Cys18, Val19, Thr20, Glu65, Leu66, Thr118, Ile121, Ile123, Ile124, Asp125, Pro126, Asp166, Lys168, Phe169, Tyr171, Ser217, Met218, Ala221, Val259, Cys260, His261, Asn262, Arg263, Glu312, Cys313, Leu314
4U7D	Human RECQ-like helicase	Hydrolase	-10.78	12.5783	Phe87, Lys88, Leu89, Arg93, Thr115, Gly116, Gly118, Lys119, Ser120, Leu121, Tyr123, Gln124, Leu143, Asp146, Gln147, Val150, Leu154, Asp219, Glu220, Leu253, Gly377, Ile378, Asp379, Pro381, Arg407
4FAD	PI3KA	Transferase	-10.66	15.4022	Glu384, Asn386, Gln388, Gln391, Val393, Gln396, Asn430, Gln432, Tyr434, Leu460, Asn465, Phe497, Lys501, Leu502, Leu564, Pro566, Asn634, Met1036, Ser1044, Lys1045, Ile1048
1W6K	Human OSC	Isomerase	-10.54	18.9239	Arg8, Arg9, Arg10, Gly11, Pro13, Tyr14, Lys15, Tyr54, Leu373, Ser644, Ala645, Gln646, Gln648, Leu682, Asp686, Trp687, Pro688, Gln689, Glu690, Asn691, Arg708
4NY0	Human focal adhesion kinase	Transferase	-10.52	19.3437	Tyr42, Arg86, Ser88, Val95, Lys121, Glu123, Arg125, Arg127, Asp154, Leu157, Glu158, Tyr251, Arg252, Phe253, Lys255, Glu256, Cys257, Phe258, Ile336, Asn339, Leu343
5FFG	Integrin alpha V Beta 6 head	Cell adhesion	-10.3	28.0415	Asp24, Phe25, Phe26, Val27, Met34, Ser100, Lys101, Gln102, Asp162, Phe163, Thr164, Lys165, Val228, Gln352, Lys410, Gly411, Ala412, Thr413, Asp414, Lys417, Gly419, Pro421
2QFZ	Human tbc1 domain family member 22a	Hydrolase activator	-9.87	58.0401	Arg216, Leu235, Ser236, Gly237, Lys369, Asp372, Gly373, Ile374, Gln375, Asp376, Lys388, Tyr442, Gln443, Glu445, Pro446, Asp447, Gly448, Phe449, Ser450
3EHT	The extracellular domain of human corticotropin releasing factor receptor type 1 (crfr1)	Membrane protein	-9.82	63.3643	Gln277, Asp254, Ala253, Arg251, Tyr250, Asn249, Gly248, Tyr178, Gly175, Lys174, Tyr173, Ile171, Ile20, Met19, Pro18, Asn17, Ile16, Pro15, Gln14
6FFI	MGLUR5 in complex with MMPEP	Membrane protein	-9.82	63.9013	Tyr572, Leu635, Gln647, Ile651, Glu888, Val889, Tyr890, Leu891, Ile892, Cys893, Thr895, Thr896, Asn897, Val900, Tyr952, Asn956, Tyr957, Lys958, Ile959, Met962
4WB7	Camp-dependent protein kinase a (catalytic alpha subunit)	Transferase	-9.72	74.6357	Lys2, Asp3, Gln6, Thr7, Gln26, Tyr30, Pro38, Gly39, Glu42, Lys43, Glu46, Ile47, Asp322, Asn326, Phe336, Asn341, Asn344, Asp345, Asn348, His349, Lys350
5T40	Human EXOG (hexog)	Hydrolase	-9.66	83.2899	Arg109, Lys110, Cys112, Lys113, Phe114, Arg138, His140, Pro143, Ala144, Gly145, Phe158, Asn171, Ser172, Trp175, Asn176, Glu179, Phe307, Leu311, Arg314
2XMS	Human NDRG2 protein	Signaling protein	-9.66	83.4306	Lys162, His170, Thr173, Ser177, Glu181, Met182, Leu184, Gly185, His186, Phe188, Ser189, Gln190, Glu191, Leu193, Arg204, Gln250, Ala251, Pro252
3VJ9	The human squalene synthase	Transferase	-9.62	88.8069	Leu76, Arg77, Asp80, Asp84, Met86, Glu116, Lys117, Tyr171, Val175, Leu211, Gln212, Asn215, Ile216, Asp219, Glu222, Asp223, Gly226, Arg228, Phe230
2J0S	Exon junction	Hydrolase	-9.62	89.2577	Lys25, Val26, Glu27, Phe28, Gln81, Leu221, Pro222, His223, Glu224, Leu226, Leu240, Val241, Lys242, Arg243, Asn357, Arg358, Glu359, Tyr395
2G6P	Truncated (delta 1-89) human methionine aminopeptidase type 1	Hydrolase	-9.6	92.4781	Ser125, Glu128, Gln129, Leu131, Lys132, Gly133, Thr134, Tyr195, Tyr196, His212, Ser299, Tyr300, Cys301, His310, Thr311, Ala312, Asn314, Thr348, Gly352, Trp353
3MWE	Truncated human ATP-citrate lyase	Transferase	-9.53	103.375	Lys4, Ala223, Thr224, Asp226, Lys230, Trp233, Gly234, Asp235, Ile236, Glu237, Phe238, Pro240, Glu250, Ala251, Ile253, Ala254, Asp255, Asp257, Ala258, Leu264, Lys265, Leu266, Thr267
3OE9	the chemokine CXCR4 receptor	Signaling protein, hydrolase	-9.5	108.561	Asp1010, Glu1011, Gly1012, Arg1014, Tyr1018, Lys1019, Tyr1024, Thr1026, Gly1028, Ile1029, Gly1030, His1031, Leu1032, Asp1070, Ala1073, Ala1074, Val1103, Phe1104, Gln1105, Met1106, Gly1107, Glu1108, Trp1138, Thr1142, Arg1145
5FN3	Gamma secretase in class 1 of the apo- state ensemble	Hydrolase	-9.5	108.928	Asn55, Val138, Gln139, Cys140, Pro141, Asn142, Asp143, Gly144, Phe145, His158, Cys159, Arg160, Gln163, Tyr173, Asp336, Thr643, Trp648
4UV8	LSD1(KDM1A)-CoRest	Transcription	-9.46	116.93	Gln228, Thr230, Phe231, His250, His253, Ser254, Glu257, Arg258, Tyr267, Arg269, Lys271, Pro274, Thr278, Ser299, Phe300, Gly301, Ala826, Leu830, Gly831, Met833
1ZXM	Human topo IIA ATPASE/AMP-PNP	Isomerase	-9.43	121.764	Gln60, Met61, Trp62, Tyr72, Arg241, Phe308, Gln309, Gln310, Ile311, Ser320, Lys321, Gly322, Gly323, Arg324, Asp327, His354, Lys357, Asn380
5A2E	Extracellular SRCR domains of human CD6	Immune system	-9.43	121.97	Asn49, Gly50, Ser51, Thr57, Leu97, Ala98, Pro99, Pro100, Arg150, Arg152, Ala160, Leu161, Arg162, Arg200, Gln201, Leu202, Gly203, Tyr236
5IOH	Repoman-PP1A (protein phosphatase 1, alpha isoform) holoenzyme	Hydrolase/protein binding	-9.42	124.886	His66, Arg96, Asn124, His125, Trp206, Pro209, Asp210, Lys211, Asp212, Asp220, Arg221, Thr226, His248, Gln249, Val250, Glu256, Phe258, Tyr272, Phe276
4JKJ	The S18Y variant of ubiquitin carboxy-terminal hydrolase l1	Hydrolase	-9.32	146.853	Met1, Gln2, Leu55, Thr56, Ala57, Glu60, Thr85, Ile86, Gly87, Asn88, Cys90, Asp155, Lys157, Val158, Asn159, Phe160, His161, Arg178
6F39	C1R homodimer CUB1-EGF-CUB2	Hydrolase	-9.27	160.325	Gly36, Tyr37, Arg38, Gln91, Gly92, Asn93, Asp125, Leu126, Asp127, Glu128, Ser133, Asp139, Pro140, Gln141, Pro142, Gly154, Tyr155, Phe156, Glu167, Asp168, Thr169, His170
1OE9	Myosin V motor	ATPASE/myosin	-9.16	192.058	Asn111, Tyr113, Ser165, Gly166, Ala167, Gly168, Lys169, Thr170, Val171, Lys174, Leu197, Ala198, Asn200, Pro201, Glu204, Asn208, Asn214, Asn216, Asn307, Gln310, Ala311, Leu314
2FM5	PDE4D2	Hydrolase	-9.16	192.382	Ile79, Pro80, Lys85, Thr86, Gln88, Glu89, Leu92, Ala93, Leu96, Glu97, Val99, Leu112, Ser113, Arg116, Thr119, Val120, His123, Thr124, Gln127, Glu128, Ile143, Met147
5WG5	Human GRK2	Transferase	-9.12	206.167	Lys30, Lys31, Ile32, Leu33, Val180, Asn183, Ile184, His185, Leu186, Asn189, Asp190, Lys210, Ala211, Asp212, Glu616, Arg617, Lys618, Gln633, Cys634, Asp635, Ser636, Asp637, Leu640
3HRZ	Human factor B	Immune system	-9.11	210.385	Thr326, Lys327, Tyr343, Asp348, Gly349, Ser350, Pro351, Arg497, Trp515, Asp578, Glu581, Lys582, Ser583, Asp584, Gly586, Cys587, Thr588, Ala589, Lys621, Cys622, Pro623, Gln624
4MWS	Human PPCA (trigonal crystal form 1)	Hydrolase	-9.08	219.452	Gly57, Ser150, Tyr151, Tyr183, Asp187, Leu190, Val191, Phe220, Tyr221, Asp222, Leu232, Gln233, Val235, Ala236, Gly240, Ile246, Tyr247, Pro301, Pro302, Arg344, Ala374, Cys375, His429
5Z90	BRD4 bromodomain 1	Transcription	-9.05	230.85	Pro45, Pro46, Pro47, Pro48, Glu49, Lys55, Tyr98, Ile101, Lys102, Thr103, Pro104, Met105, Arg113, Tyr118, Tyr119, Gln127, Asp128, Thr131
3PUF	Human RNASE H2 complex	Hydrolase	-9.02	243.25	Asp34, Glu35, Gly37, Arg38, Gly39, Pro40, Asp67, Ser68, Lys69, Leu71, Glu73, Arg76, Asp141, Val143, Asp169, Ser179, Lys183, Arg186, Asp187, Gly207, Ser208, Tyr210, Lys215
4URW	RAS:SOS complex	Signaling protein	-9.01	250.754	Leu23, Ile24, Gln25, Asn26, His27, Val29, Glu31, Tyr32, Asp33, Ile36, Asp38, Ser39, Arg41, Lys42, Gln43, Val44, Val45, Glu153, Tyr157
3EHI	Human thymidyalte synthase M190K	Transferase	-8.95	274.682	Lys93, Gly94, Ser95, Thr96, Asn97, Glu100, Phe137, Arg140, His141, Met149, Glu150, Ser151, Asp152, Tyr153, Ser154, Gln162, Lys287, Asp289
5C5X	The S156E mutant of human aquaporin 5	Transport protein	-8.95	275.146	Ala57, Gln58, Gly61, Pro62, Gly65, Gly66, Leu76, Gln81, Ile82, Arg86, Phe147, Ser149, Thr150, Asp151, Ser152, Arg153, Pro161, Ala162, Ile165, Tyr243, Pro245
1IKN	IKAPPABALPHA/NF-KAPPAB complex	Transcription factor	-8.94	279.829	Arg50, Thr52, Lys221, Glu222, Asp223, Ile224, Glu225, Tyr227, Glu234, Ala235, Arg236, Gly237, Ser238, Phe239, Ser240, Gln241, Arg273, Pro275
3UVU	Flap endonuclease 1 (FEN1)	Protein binding/peptide	-8.93	284.592	Leu104, Ser105, Arg106, Glu107, Pro110, Ile112, Asn146, Ala148, Ser149, Gly150, Thr151, Ser152, Thr155, Trp184, Asn188, Gly191, Asp192, Trp231, Asn235, Arg238, Tyr277
4JXJ	ribosomal RNA small subunit methyltransferase a from rickettsia bellii	Transferase	-8.92	290.906	Ser38, Gly39, Leu40, Glu41, Ser44, Asn45, Lys110, Thr112, Ser133, Ser134, Val136, Ala137, Ser138, Lys196, Thr198, Pro199, Leu200, Glu201, Ile203
5GNT	BDLP-like folding of Mitofusin 1	Hydrolase	-8.91	293.867	Val70, Arg73, Arg74, His75, Leu197, Asp198, Ala199, Asp200, Leu227, Ser228, Lys229, Pro230, Asn231, Ser331, Thr335, Lys336, Gln339
4ZMV	Human P-cadherin (SS-X-dimer pocket I)	Cell adhesion	-8.87	316.521	Met0, Asp1, Trp2, Val3, Ile4, Lys25, Ser26, Asn27, Lys28, Phe77, Val88, Glu89, Asp90, Pro91, Met92, Asn93
4e+49	Carbonic anhydrase (CA)	Lyase	-8.85	323.543	His4, Trp5, Gly6, Tyr7, Gly8, His10, Asn11, His15, Lys18, Asp19, Gly63, His64, Lys170, Phe231, Asn232, Glu236, Pro237, Glu238, Glu239
5HKJ	Single chain recombinant globular head of the complement system protein C1Q	Signaling protein	-8.81	346.725	Tyr49, Ser68, Ser70, Arg75, Arg76, Ser77, Leu98, Gln99, Leu100, Asp104, Val168, Leu169, Thr170, Asn171, Pro172, Gly174
5K10	Isocitrate dehydrogenase (IDH1)	Oxidoreductase	-8.8	355.615	Ile112, Ile113, Cys114, Lys115, Val125, Lys126, Pro127, Leu201, Ser202, Lys203, Gly204, Trp205, Gln242, Lys243, Ile244, Arg338, Asn357, Glu360, Glu361, Ile364, Glu368
3GR4	Human pyruvate kinase M2	Transferase	-8.78	367.204	Phe26, Leu308, Lys311, Met312, Gly315, Asn318, Arg319, Leu353, Asp354, Ile389, Tyr390, Gln393, Leu394, Glu397, Leu398, Leu401, Arg445
4NYH	Pir1 dual specificity phosphatase core	Hydrolase	-8.77	374.717	His30, Ile31, Pro32, Glu33, Arg34, Lys36, Lys64, Tyr95, Thr96, Gln97, Tyr99, Gly118, His119, Thr153, His154, Arg158
2Q7N	LIF receptor (domains 1-5)	CYTOKINE receptor/CYTOKINE	-8.76	377.893	Met15, Arg16, Trp18, Asp40, Arg41, Ala57, Leu58, Ser59, Pro60, Glu81, Gly113, Ser114, Ala115, Leu116, Pro117, His118, Ser147, Gly148, His180, Phe181
2QX4	Quinone reductase ii	Oxidoreductase	-8.74	394.845	Tyr67, Tyr104, Trp105, Phe106, Ser107, Val108, Ala110, Lys113, Met116, Asp117, Leu120, Cys121, Phe126, Pro170, Leu171, Gly174, Thr175, Phe178
4W9O	The FK1 domain of FKBP51	Isomerase	-8.71	413.953	Tyr57, Phe67, Asp68, Phe77, Gly84, Gln85, Val86, Ile87, Lys88, Trp90, Tyr111, Ala112, Tyr113, Ile122, Leu128, Phe130
4ZWJ	Rhodopsin bound to arrestin	Signaling protein	-8.7	418.873	Thr242, Lys311, Gln312, Asn315, Thr2063, Glu2071, Asp2072, Val2075, Phe2080, Arg2081, Asp2083, Glu2149, Lys2151, Glu2162, Asp2163, Lys2164, Ile2165, Lys2167
4IP9	Human serum amyloid A1	Protein binding	-8.69	423.851	Ala14, Met17, Trp18, Tyr21, Met24, Asp33, His37, Ile58, Arg62, Ile65, Gln66, Phe69, His71, Asp79
2UW9	PKB-Beta (AKT2)	Transferase	-8.69	428.165	Trp334, Glu366, Ile367, Phe369, Lys378, Ser379, Ala382, Gly383, Leu385, Lys386, Lys387, Lys390, Gln391, Arg392, Leu393, Gly394, Gly395, Gly396, Glu402, His406
4OJ2	Aquaporin	Transport protein	-8.68	433.254	Phe9, Ala12, Val56, Gln57, Gly60, His61, Ile62, Ser63, Gly64, His80, Val81, Arg85, Tyr89, Ser148, Thr149, Glu151, Pro160, Ala161
4GWN	Human mature MEPRIN Beta	Hydrolase	-8.67	442.119	Val374, Glu375, Ile377, Lys378, Glu379, Ile380, Pro381, Gln386, Leu387, Tyr388, His389, Val390, Thr391, Cys427, Pro428, His429, His430, Ile431, His433, Phe453
3I69	Apo Glutathione transferase A1-1 GIMF-helix	Transferase	-8.57	519.009	Lys4, Leu23, Ala24, Gly27, Val28, Glu29, Phe30, Glu31, Glu32, Phe34, Thr193, Lys196, Phe197, Gln199, Pro200, Gly201, Ser202, Pro203
4GWG	6-phosphogluconate dehydrogenase apo-form	Oxidoreductase	-8.56	528.735	Met194, Ile197, Cys198, Tyr201, Ile234, Thr235, Asn237, Ile238, Leu239, Phe241, Leu249, Leu250, Ile253, Arg254, Asp255, Ser256, Ala257, Arg287
3R4O	Heat shock protein 90	Chaperone	-8.56	530.523	Arg46, Glu47, Ser50, Asn51, Ser52, Asp54, Ala55, Lys58, Ile96, Met98, Asn106, Leu107, Lys112, Gly132, Gln133, Gly135, Thr184
5AIU	RNF4-ring domain, UBC13-UB (isopeptide crosslink)	Ligase/signaling protein	-8.51	579.189	Tyr143, Val147, Arg151, Leu152, Ile153, Ile192, Tyr193, Ile194, Gly195, Ser196, Val199, Ser200, Pro202, His225, Val226, Phe227, Thr244
4KTV	MAT enzymes: MATA2B	Transferase	-8.46	630.189	Asp51, Ala52, Lys53, Gln135, Asp286, Tyr287, Thr288, Val290, Tyr320, Ala321, Ile322, Gly323, Val324, Ser325, Arg356, Pro357, Gly358, Val361, Arg362, Lys367
5HEX	Human hexokinase 2	Transferase	-8.43	658.459	Asp84, Arg91, Ser155, Phe156, Asp209, Ile229, Gly231, Thr232, Gly233, Ser234, Asn235, Asp413, Gly414, Ser415, Lys418, Lys419, Glu446, Asp447, Gly448, Ser449
3OHM	Activated G alpha Q	Signaling protein	-8.42	673.067	Ile91, Met94, Asp95, Lys98, Ile99, Pro100, Tyr101, Lys102, Tyr103, Glu104, Lys107, Ala110, Gln111, Arg114
6DK3	Human mitochondrial serine hydroxymethyltransferase 2	Transferase	-8.42	678.771	Gln133, Trp134, Arg238, Cys241, Asp242, Lys245, Ala246, His247, Leu248, Phe268, Lys269, Asp272, Arg293, Val296, Lys297, Ala298, Tyr309
4IA0	The PDE5A1 catalytic domain	Hydrolase	-8.41	684.523	Gln552, Thr557, Asp558, Phe559, Ser560, Lys630, Ala631, Thr769, Lys770, Pro771, Phe840, Pro841, Leu842, Asp844, Gly845, Lys848
5HZJ	Intersectin1 containing wildtype LOV2 domain	Signaling protein	-8.38	717.65	Glu1275, Lys1276, Ala1279, Val1283, Asn1284, Lys1286, Glu1287, Arg1474, Gln1580, Ala1581, His1582, Val1583, Gln1584, Cys1585, Glu1586, Gln1591, Val1593, Asn1653, Gln1655
2CZK	Human myo-inositol mono-phosphatase 2 (impa2)	Hydrolase	-8.34	775.588	Thr55, Asp58, His59, Glu62, Glu81, Asp101, Ile103, Asp104, Gly105, Thr106, Cys107, Glu173, Gly175, Pro176, Ser207, Gln224, Gly226, Leu227, His228, Trp230, Asp231
4IRG	The ETS transcription factor ERG	DNA binding protein	-8.32	795.474	Gly292, Gln293, Ile294, Gln295, Trp334, Arg337, Lys338, Ser339, Lys340, Pro341, Met343, Lys347, Leu348, Arg350, Ala351, Tyr354
1HF0	DNA-binding domain of OCT-1	Transcription	-8.29	841.038	Arg102, Lys103, Lys104, Arg105, Thr106, Arg113, Glu117, Val144, Val147, Trp148, Asn151, Arg152, Gln154, Lys155, Arg158
2V5Y	The receptor protein tyrosine phosphatase mu ectodomain	Hydrolase	-8.23	921.293	Gln402, Val403, Gly404, Ser430, Pro431, Tyr432, Thr433, Asn434, Glu485, Pro486, Thr487, Gln488, Thr489, Tyr490, Gly491, Val492, Ile493
3R6I	AKR1C3	Oxidoreductase	-8.21	967.51	Gln6, Cys7, His14, Phe15, Pro17, Leu19, Gly45, Phe46, Arg47, Glu77, Asp78, Ile79, Phe80, Tyr110, Asp112, Lys161, Val281, Phe284
5POQ	BRD1 in complex with N10974A	Gene regulation	-8.18	1010.91	Phe99, Asp100, Ile103, Arg124, Asp125, Gly127, Gly128, Leu131, Arg132, Arg135, Arg136, Asp139
2CF9	Recombinant human thrombin	Hydrolase/hydrolase inhibitor	-8.11	1130.04	Cys122, Leu123, Asp125, Glu127, Thr128, Ser129b, Ser203, Phe204a, Asn204b, Arg206, Tyr208, Lys235
3DOF	Complex of ARL2 and BART	Signaling protein/hydrolase	-8.05	1254.7	Lys9, Gln12, Lys13, Glu14, Phe81, Glu82, Ser83, Thr84, Asp85, Glu113, Arg114, Leu115, Ala116, Gly117, Ala118, Arg179, Ile180, Ala183, Asp184, His187
5U7Z	Human acid ceramidase (ASAH1, aCDase)	Hydrolase	-8.05	1267.47	Tyr59, Val77, Lys81, Gly91, Met94, Gln95, Asp98, Glu99, Lys117, Ala120, Ala121, Asp124, Ile125, Pro126, Leu127, Glu129
3BYI	Human rho GTPASE activating protein 15 (arhgap15)	Signaling protein	-8.03	1302.16	Ile379, Lys380, Lys381, Gln382, Asp383, Asn384, Arg387, Thr427, Gln428, Gln457, Glu460, Leu461, Ser464, Glu465
5D1M	UBCH5B	Ligase	-7.96	1475.39	Phe62, Lys63, Pro64, Pro65, Lys66, Val67, Ala68, Ser83, Ile84, Leu86, Leu89, Arg90, Ser91, Gln92, Trp93
5L6D	The human METTL3-METTL14 complex	Transferase	-7.95	1500.51	Asp395, Pro396, Pro397, Trp398, Ile400, Pro405, Tyr406, Thr408, Thr433, Lys459, Ile467, Leu476, Asn477, His478, Glu481, Val507, Thr510, Ser511, Lys513, Phe534
6PAX	Human PAX-6 paired domain-DNA complex	Gene regulation	-7.94	1513.22	Asn6, Gln7, Leu8, Phe12, Val13, Asn14, Gly15, Arg16, Pro17, Leu18, Arg23, Ser46, Cys49, Lys52, Ile53, Arg56, Pro65, Arg66, Ile68
2J8B	Human CD59	Lipid binding protein	-7.93	1536.38	Phe42, Cys45, Asn46, Phe47, Leu59, Thr60, Tyr61, Tyr62, Cys63, Gln74, Leu75, Glu76, Asn77
5W45	APOBEC3H	DNA binding protein	-7.91	1594.51	Arg10, Leu11, Asn14, Lys16, Arg17, Arg18, Leu19, Arg20, Arg110, Phe157, Asn158, Lys161, Met162, Glu165
3WO2	Human interleukin-18	Immune system	-7.9	1613.46	Asn14, Leu15, Asn16, Cys127, Lys129, Glu130, Arg131, Phe134, Lys139, Asp142, Glu143, Asp146, Arg147, Ser148
1CWF	Human cyclophilin A	Isomerase/immunosuppressant	-7.83	1812.74	Leu39, Thr41, Gly42, Gly45, Phe46, Gly47, Tyr48, Lys49, Gly50, Phe67, Thr68, Arg69, His70, Lys76, Cys161
5F6D	UBC9 (K48A/K49A/E54A)	Ligase	-7.75	2078.3	Lys65, Ser71, Pro72, Lys74, Tyr87, Pro88, Ser89, Thr91, Val92, Cys93, Leu94, Ser95, Leu97, Glu98, Glu99, Lys101, Ala129
4A7U	Human I113T SOD1	Oxidoreductase	-7.75	2103	Val5, Cys6, Val7, Lys9, Gly51, Asp52, Asn53, Thr54, Cys146, Gly147, Val148, Ile149, Gly150
4MXV	Lymphotoxin alpha	Cytokine/immune system	-7.71	2219.71	His32, Arg51, Phe53, Phe74, Tyr76, Gln78, Tyr134, His135, Gly136, Phe165, Phe169
5M3D	Tuning of CD81LEL (space group p31)	Cell adhesion	-7.71	2219.71	Asp117, Ala120, Lys121, Lys124, Gln125, Asp128, Leu131, Gln132, Ser159, Ser160, Thr163, Asp189, His191, Gln192, Asp195
2IYB	Complex between the 3rd LIM domain of TES and the evh1 domain of MENA	Metal-binding	-7.71	2246.09	Glu3, His40, Asn43, Asn44, Thr45, Phe46, Arg47, Ala63, Ile64, Pro65, Lys66, Val110, Leu111, Ser113
5OKF	Human 14-3-3 sigma with the hspb6 phosphopeptide	Signaling protein	-7.68	2354.79	Glu17, Tyr19, Glu20, Lys49, Asn50, Val51, Gly53, Gly54, Gln55, Arg56, Ala57, Arg237, Arg238, Ala239, Sep240, Pro242
3ZR0	Human MTH1	Hydrolase	-7.62	2614.56	Asp109, Gln110, Ile111, Pro112, Phe113, Lys114, Asp115, Met116, Pro118, Ser121, Tyr122
1QE6	Interleukin-8	Immune system	-7.55	2902.98	Leu25, Val27, Glu29, Ser30, Asn36, Thr37, Ile39, Pro53, Lys54, Gln59, Val62, Glu63, Leu66
1Z3U	Angiopoietin-2 receptor binding domain	Signaling protein	-7.51	3116.24	Thr364, Asn365, Arg368, His389, Tyr391, Leu392, Ser393, Ser394, Leu397, Arg400, His402, Lys404
4X1L	Mutation-induced destabilization of profilin 1 in ALS	Protein binding	-7.48	3289.18	Tyr25, Lys26, Asp27, Gly49, Val52, Gly53, Asp81, Phe84, Lys105, Thr106, Asp107, Lys108
5H0V	H88A mutated human transthyretin	Transport protein	-7.36	4061.75	Pro11, Thr60, Glu61, Glu62, Phe64, Val65, Asp99, Gly101, Pro102, Arg103, Arg104, Tyr105
5UZP	Citrate synthase	Transferase	-7.34	4194.12	Arg52, Gly56, Lys57, Thr58, Val59, Val60, Gly61, Gln62, Ile63, Lys76, Gly77, Leu78, Val79, Phe444, Pro445
1JT3	Human acidic fibroblast growth factor	Hormone/growth factor	-7.32	4294.4	Asn18, Lys112, Lys113, Asn114, Lys118, Pro121, Arg122, His124, Gln127, Lys128, Ala129
4Y5O	CCM2 HHD in complex with MEKK3 NPB1	Transferase	-7.28	4633.28	Tyr325, Gly328, Ala329, Ser330, Ile331, Pro358, Glu359, Lys360, Asp361, His364
5VZ3	Growth factor	Signaling protein	-7.19	5348.03	Asp5, Pro11, Gly12, Arg16, Leu17, Arg53, Ala54, Lys107, Asp108, Cys109, His110
3H91	Human chromobox homolog 2 (CBX2)	Transcription	-7.19	5375.18	Glu9, Gln10, Val11, Phe12, Arg23, Trp33, Asn41, Ser42, Trp43, Glu44, Pro45, Glu47, Asn48, Leu50
5N7E	DBL-homology domain of BCR-ABL	Signaling protein	-7.18	5448.25	Lys8, Leu9, Glu10, Val11, Asp68, Ile89, Ile91, Asn92, Tyr93, Arg94
5FUG	A human YL1-H2A.Z-H2B complex	DNA binding protein	-7.13	5948.04	Ile32, Leu36, Arg39, Thr40, Thr41, Gly44, Arg45, Val46, Ala50, Tyr53, Ser54, Ile57, Leu58
2X1X	Structure of VEGF-C in complex with domains 2 and 3 of VEGFR2 in a tetragonal crystal form	Hormone/signaling protein	-7.06	6660.17	Arg161, Cys162, Gly163, Gly164, Cys165, Cys166, Glu169, Leu171, Gln172, Cys173, Met174, Asn175, His206
3KLT	A vimentin fragment	Structural protein	-6.94	8169.2	Asp297, Glu300, Ala301, Arg304, Asn305, Asp307, Ala308, Gln311
1BL1	PTH receptor N-terminus fragment	Hormone receptor	-6.84	9671.2	Glu2, Ala3, Phe6, Leu7, Asn9, Glu10, Arg12, Glu13, Val16, Ile23, Val26

## Sheet: Bacailin
	Table S2b	Baicalin docking to nonspecific human blood proteins
PDB ID	Targets	Classification	Energy (Kcal/mol)	Dissoc. constant [nM]	Contacting receptor residues
3I7H	Ddb1 (damage specific DNA binding protein 1)	Protein binding	-9.89	56.2084	Lys408, Gly409, Leu410, Trp411, Ser428, Thr457, Phe458, Phe459, Ser502, Cys503, Asn504, Cys540, Leu541, Asp542, Ile543, Thr544, Arg589, Ser590, Ile591, Leu592, Leu638, Arg639, Thr640, Tyr678
4WB7	Camp-dependent protein kinase a (catalytic alpha subunit)	Transferase	-9.67	82.3116	Leu104, Gly105, Thr106, Gly107, Phe109, Val112, Ala125, Lys127, Met175, Tyr177, Val178, Glu182, Lys223, Glu225, Asn226, Leu228, Thr238, Asp239, Phe382, Tyr385
4NY0	Human focal adhesion kinase	Transferase	-9.06	228.139	Val95, Trp97, Arg125, Ile126, Arg127, Leu129, Phe147, Glu158, Tyr251, Arg252, Phe253, Asp254, Lys255, Glu256, Cys257, Phe258, Ile336, Asn339, Met340, Leu343, Tyr347
3ZR0	Human MTH1	Hydrolase	-8.96	272.834	Arg5, Tyr7, Thr8, Leu9, Lys23, Phe27, Asn33, Gly36, Gly37, Lys38, Glu56, Phe72, Met81, Val83, Glu100, Met101
4IA0	The PDE5A1 catalytic domain	Hydrolase	-8.94	281.25	Tyr612, His613, His617, Val660, Met681, Glu682, Thr723, Asp724, Leu725, Ala726, Asp764, Leu765, Ile768, Val782, Gln817, Phe820
1OE9	Myosin V motor	ATPASE/myosin	-8.9	300.386	Ala11, Arg12, Arg63, Asn64, Pro65, Asp66, Ile67, Ala757, Glu760, Lys761, Arg763, Ala764, Leu767, Arg768, Cys771
4GWN	Human mature MEPRIN Beta	Hydrolase	-8.88	309.652	Gly123, Cys124, Trp125, Ser126, Ala148, Thr149, His152, Glu153, His156, His162, His186, Asn187, Val208, Met209, His210, Tyr211, Phe216, Gly236, Arg238
4U7D	Human RECQ-like helicase	Hydrolase	-8.82	342.075	Lys293, Pro294, Ser295, Thr297, Gly419, Phe420, Gly421, Phe424, Arg425, Ser428, Thr511, Pro512, Leu513, Ile516, Glu540, Glu543, Thr566, Ile567, Ser568
2CZK	Human myo-inositol mono-phosphatase 2 (impa2)	Hydrolase	-8.66	450.404	Asp101, Ile103, Asp104, Gly105, Thr106, Cys107, Asn108, Glu173, Ile174, Gly175, Pro176, Lys177, Arg178, Leu183, Gly205, Leu227, His228, Trp230, Asp231
4FAD	PI3KA and MTOR	Transferase	-8.64	462.733	Leu942, Gly943, Ile944, Gly945, Asp946, Ile968, Leu969, Tyr972, Val983, Pro984, Phe985, Phe1031, Met1034, Leu1035, Met1039, Leu1042, Glu1046, Asp1047, Tyr1050
4MWS	Human PPCA (trigonal crystal form 1)	Hydrolase	-8.62	482.675	Gln363, Ile364, Glu392, Glu415, Phe416, Ser417, His418, Ile419, Ala420, Arg445, Phe446, Lys449, Gln450, Pro451, Tyr452
5K10	Isocitrate dehydrogenase (IDH1)	Oxidoreductase	-8.61	488.412	Lys72, Cys73, Ala74, Thr75, Ile76, Thr77, Arg82, Ser94, Pro95, Asn96, Arg109, Glu306, Ala307, Ala308, His309, Gly310, Thr311, Val312, Thr313, Arg314
6FFI	MGLUR5 in complex with MMPEP	Membrane protein	-8.52	573.353	Leu673, Ala674, Ser676, Lys677, Ile680, Asn745, Asp749, Val752, Leu756, Tyr765, Ala770, Arg773, Ala774, Lys920, Asn923, Val924, Pro925
2XMS	Human NDRG2 protein	Signaling protein	-8.51	580.167	Tyr41, Asn60, Tyr61, Lys62, Phe65, Gln66, Phe69, Gln70, Arg83, His85, Asp87, Met91, Glu92, Glu93
5HZJ	Intersectin1 containing wildtype LOV2 domain	Signaling protein	-8.43	660.686	Glu1287, Pro1471, Leu1588, Ser1589, Glu1590, Gln1591, Leu1592, Val1593, Ser1596, Val1597, Thr1598, Asn1599, Arg1604, Thr1661, Pro1662, Phe1664
2G6P	Truncated (delta 1-89) human methionine aminopeptidase type 1	Hydrolase	-8.41	690.325	Glu128, Gln129, Leu131, Lys132, Gly133, Tyr195, Tyr196, His212, Tyr300, Cys301, His303, Leu308, His310, Thr311, Ala312, Asn314, Trp353
1W6K	Human OSC	Isomerase	-8.37	729.865	Gly11, Pro13, Tyr14, Tyr54, Ala55, Gly57, Asp97, Trp370, Leu373, Leu682, Pro688, Gln689, Thr705, Arg708
3EHI	Human thymidyalte synthase M190K	Transferase	-8.37	731.098	Ile92, Lys93, Gly94, Ser95, Thr96, Asn97, Glu100, Phe137, Arg140, His141, Met149, Glu150, Ser151, Asp152, Tyr153, Ser154, Asp289, Lys292
3GR4	Human pyruvate kinase M2	Transferase	-8.36	741.037	Phe26, Gly315, Asn318, Arg319, Leu353, Asp354, Gly355, Ile389, Tyr390, Gln393, Leu394, Glu397, Leu398, Leu401, Arg445
5IOH	Repoman-PP1A (protein phosphatase 1, alpha isoform) holoenzyme	Hydrolase/protein binding	-8.33	778.21	His66, Arg96, His125, Ile130, Tyr134, Trp206, Arg221, Val223, His248, Gln249, Val250, Tyr272, Phe276
2QX4	Quinone reductase ii	Oxidoreductase	-8.27	866.981	Ala10, His11, Gln12, Ser16, Phe17, Asn18, Tyr42, Pro102, Leu103, Tyr104, Pro109, Ile111, Thr147, Thr148, Gly149, Ala191, Pro192, Glu193
3EHT	The extracellular domain of human corticotropin releasing factor receptor type 1 (crfr1)	Membrane protein	-8.23	927.534	His-285, Asp-254, Ala-253, Arg-251, Tyr-250, Asn-249, Tyr-178, Lys-174, Tyr-173, Ile-20, Met-19, Pro-18, Asn-17, Ile-16
5HEX	Human hexokinase 2	Transferase	-8.19	993.993	Ser155, Phe156, Pro157, Asn208, Asp209, Thr210, Thr213, Ile229, Thr232, Gly233, Ser234, Asn235, Glu260, Gln291, Glu294, Asp413, Gly448, Ser449
4JKJ	The S18Y variant of ubiquitin carboxy-terminal hydrolase l1	Hydrolase	-8.14	1081.52	Gly72, Gln73, Val75, Pro77, Val79, Tyr80, Phe81, Glu122, Lys123, Met124, Ser125, Pro126, Arg129, Phe181, Pro182
5T40	Human EXOG (hexog)	Hydrolase	-8.14	1085.18	Arg109, Ser137, Arg138, His140, Pro143, Ala144, Gly145, Gln166, Phe168, Asn171, Ser172, Trp175, Asn176, Glu179, Leu311, Arg314
5L6D	The human METTL3-METTL14 complex	Transferase	-8.12	1120.54	Asp395, Pro396, Pro397, Trp398, Ile400, Pro405, Tyr406, Thr408, Trp431, Thr433, Trp457, Lys459, Glu481, Val507, Arg508, Ser509, Thr510, Ser511, His512, Lys513
2QFZ	Human tbc1 domain family member 22a	Hydrolase activator	-8.1	1151.21	Phe329, Lys369, Leu370, Asp372, Gly373, Ile374, Gln375, Trp439, Tyr442, Gln443, Glu445, Pro446, Asp447, Gly448, Phe449, Ser450
2J0S	Exon junction	Hydrolase	-8.08	1186.72	Thr30, Ser62, Ala63, Ile64, Arg67, Ser82, Gln83, Thr86, Ile239, Leu240, Val241, Glu245, Leu248, Glu249, Gly250, Gly372
2V5Y	The receptor protein tyrosine phosphatase mu ectodomain	Hydrolase	-8.04	1280.37	Gln402, Val403, Gly404, Ser430, Tyr432, Thr433, Asn434, Glu485, Pro486, Thr487, Gln488, Thr489, Tyr490, Gly491, Val492
3R6I	AKR1C3	Oxidoreductase	-8.01	1335.55	Gln6, Cys7, His14, Phe15, Met16, Pro17, Leu19, Gly45, Phe46, Arg47, His48, Glu77, Asp78, Ile79, Phe80, Asp112, Val281, Phe284
3MWE	Truncated human ATP-citrate lyase	Transferase	-8	1367.48	Val56, Lys58, Gly67, Val72, Val74, Asn75, Phe110, Pro112, His113, Gln115, Glu118, Gly139, Val140, Asn203, Pro204, Leu215, Asp216
4OJ2	Aquaporin	Transport protein	-7.97	1431.24	Leu28, Ala31, Leu32, Asn33, Leu38, Pro39, Ser40, Val41, Ile44, Phe48, Asp115, Ala117, Val118, Asn119, Ala120, Ser122, Ile176, His177, Thr179, Gly180, Arg187
5GNT	BDLP-like folding of Mitofusin 1	Hydrolase	-7.9	1621.65	Ala199, Asp200, Val201, Phe202, Leu227, Ser228, Lys229, Pro230, Asn231, Arg279, Cys327, Ser331, Lys334, Thr335
5WG5	Human GRK2	Transferase	-7.88	1680.16	Val180, Asn183, Ile184, His185, Leu186, Asp190, Lys210, Arg617, Lys618, Gln633, Cys634, Asp635, Ser636, Asp637, Leu640
5FN3	Gamma secretase in class 1 of the apo- state ensemble	Hydrolase	-7.87	1700.12	Asn45, Lys46, Thr47, Ala48, Pro49, Glu184, Trp289, Asn290, Tyr545, Gly547, Asp548, Gly549, Pro550, Leu551, Gln552, Asn562, Trp653, Ile656
6PAX	Human PAX-6 paired domain-DNA complex	Gene regulation	-7.82	1843.59	Asn6, Phe12, Asn14, Gly15, Arg16, Pro17, Leu18, Arg23, Val45, Ser46, Cys49, Lys52, Ile53, Arg56, Pro65, Arg66, Ile68
3PUF	Human RNASE H2 complex	Hydrolase	-7.82	1846.71	Trp193, Gln194, Phe195, Glu197, Lys198, Leu199, Gln200, Trp219, His223, Pro231, Phe233
6DK3	Human mitochondrial serine hydroxymethyltransferase 2	Transferase	-7.8	1926.3	Gln67, Asn78, Phe79, Cys80, Leu85, Leu88, Gly89, Asn93, His279, Arg286, His330, Phe501, His504
5HKJ	Single chain recombinant globular head of the complement system protein C1Q	Signaling protein	-7.79	1939.35	Arg12, Trp60, Glu61, Asn85, Lys110, Lys113, Lys114, Gly115, His116, Ile117, Gln119
4KTV	MAT enzymes: MATA2B	Transferase	-7.73	2167.87	Lys88, His89, Gly91, Asp93, Asp94, Ser96, Lys97, Arg168, Arg169, Gly171, Pro174, Trp175, Leu176, Arg177, Asp210
5C5X	The S156E mutant of human aquaporin 5	Transport protein	-7.72	2186.25	Lys2, Lys3, Glu4, Gln81, Ile82, Ser83, Arg86, Leu230, Ile238, Gly241, Thr242, Tyr243, Glu244, Pro245
6F39	C1R homodimer CUB1-EGF-CUB2	Hydrolase	-7.71	2215.97	Thr35, Gly36, Tyr37, Arg38, Gln91, Gly92, Asn93, Asp125, Leu126, Asp127, Glu128, Pro142, Tyr155, Phe156, Asp168, Thr169, His170
3HRZ	Human factor B	Immune system	-7.71	2227.21	Val204, Arg205, Leu206, Lys251, Ser295, Val296, Val308, Thr309, Glu310, Gln311, Ser312, Tyr563, Val564, Leu565, Asn566, Asp567
4ZWJ	Rhodopsin bound to arrestin	Signaling protein	-7.71	2238.52	Tyr43, Met44, Leu46, Leu47, Ile259, Ala260, Ile263, Cys264, Phe293, Phe294, Ser297, Ala298, Tyr301, Ile305
5Z90	BRD4 bromodomain 1	Transcription	-7.7	2257.49	Pro45, Pro48, Glu49, Lys55, Tyr98, Ile101, Lys102, Thr103, Pro104, Met105, Arg113, Tyr118, Tyr119, Asp128, Thr131
5D1M	UBCH5B	Ligase	-7.68	2338.94	Arg72, Ile73, Tyr74, His75, Ile78, Asn79, Ser80, Val120, Glu122, Ile123, Ile126, Lys133, Arg136, Ile137, Glu140, Trp141
1IKN	IKAPPABALPHA/NF-KAPPAB complex	Transcription factor	-7.67	2370.74	Lys28, Ser51, Thr52, Asp53, Lys221, Glu222, Asp223, Ile224, Glu225, Arg236, Gly237, Ser238, Phe239, Ser240, Gln241, Pro275
4UV8	LSD1(KDM1A)-CoRest	Transcription	-7.65	2456.27	Ala309, Arg310, Asp311, Asn587, Ala589, Thr607, Arg608, Ala636, Pro755, Trp756
3OE9	the chemokine CXCR4 receptor	Signaling protein, hydrolase	-7.64	2515	Trp94, Tyr116, Thr117, Leu120, Tyr121, Asp171, Arg188, Phe199, Gln200, Gln202, His203, Tyr255, Ile259, Asp262, Leu266, His281, Ile284, Glu288
3UVU	Flap endonuclease 1 (FEN1)	Protein binding/peptide	-7.61	2654.58	Ala148, Ser149, Gly150, Thr155, Asn188, Gly191, Asp192, Trp231, Asn235, Arg238, Glu266, Ala269, Asp270, Trp273, Tyr277
3VJ9	The human squalene synthase	Transferase	-7.61	2654.58	Ala301, Ala302, Cys303, Tyr304, Asn305, Asn306, Gln308, Ala313, Val314, Lys315, Ile316, Arg317, Gln320, Tyr341, Arg348
1ZXM	Human topo IIA ATPASE/AMP-PNP	Isomerase	-7.58	2768.98	Trp62, Ile70, Asn71, Tyr72, Arg73, Met273, Tyr274, Lys276, Asp277, Lys278, Lys306, Gln309
1Z3U	Angiopoietin-2 receptor binding domain	Signaling protein	-7.58	2773.66	Ile309, Lys310, Gly331, Ser332, Val333, Arg337, Glu341, Val344, Gly345, Phe346, Gly347, Asn348, Pro349, Tyr353, Trp354, Leu355, Gly356
4GWG	6-phosphogluconate dehydrogenase apo-form	Oxidoreductase	-7.51	3126.78	Met13, Val127, Ser128, Gly129, Gly130, Glu131, Glu132, Lys183, His186, Asn187, Glu190, Phe230, Gly364, Cys365, Ile366, Arg368
5U7Z	Human acid ceramidase (ASAH1, aCDase)	Hydrolase	-7.46	3396.37	Ile76, Val77, Leu80, Glu129, Ser132, Phe133, Asn134, Ile135, Phe136, Tyr137
4IRG	The ETS transcription factor ERG	DNA binding protein	-7.44	3548.73	Gly292, Gln293, Ile294, Gln295, Leu296, Trp334, Lys338, Lys340, Met343, Lys347, Arg350, Ala351, Tyr354, Tyr355, Lys358
4MXV	Lymphotoxin alpha	Cytokine/immune system	-7.41	3695.43	Leu43, Leu44, Trp45, Ser61, Asn62, Asn63, Ser64, Gln102, Phe104, Phe110, His111, Ser148, Thr149, His150, Thr151
4e+49	Carbonic anhydrase (CA)	Lyase	-7.4	3783.79	Trp5, Phe20, Asn62, His64, Ala65, Asn67, Gln92, His94, His96, Leu198, Thr200, Pro201, Pro202
1HF0	DNA-binding domain of OCT-1	Transcription	-7.39	3835.23	Asp41, Phe42, Ser43, Thr46, Arg49, Asn59, Lys62, Leu63, Arg102, Lys103, Lys104, Arg105
3OHM	Activated G alpha Q	Signaling protein	-7.34	4165.9	Asp146, Arg147, Arg148, Arg149, Lys158, Asp236, Glu281, Lys282, Met284, Tyr285, Ser286
3I69	Apo Glutathione transferase A1-1 GIMF-helix	Transferase	-7.3	4434.35	Met108, Pro110, Phe111, Cys112, Pro113, Pro114, Glu210, Val213, Arg214, Val216, Tyr217, Phe220
4JXJ	ribosomal RNA small subunit methyltransferase a from rickettsia bellii	Transferase	-7.3	4471.93	Ile151, Cys152, Ala153, Lys154, Pro155, Ser164, Cys167, Ser168, Leu169, Val173, Leu200, Thr257, Pro258, Asn259
3DOF	Complex of ARL2 and BART	Signaling protein/hydrolase	-7.26	4784.27	Thr30, Lys34, Glu39, Thr43, Ile44, Ser45, Pro46, Thr47, Leu48, Gly49, Phe50, Asn51, Lys53
5FFG	Integrin alpha V Beta 6 head	Cell adhesion	-7.25	4816.68	Tyr18, Phe21, Pro41, Trp93, Ala96, Pro110, Leu111, Gln156, Phe159, Pro174, Trp179, Tyr221, Tyr224
4URW	RAS:SOS complex	Signaling protein	-7.24	4923.53	Pro34, Thr35, Ile36, Glu37, Ser39, Tyr40, Arg41, Asp54, Ile55, Leu56, Asp57, Thr58, Ala59, Gln61, Thr74
5F6D	UBC9 (K48A/K49A/E54A)	Ligase	-7.22	5066.85	Pro79, Pro80, Leu81, Phe82, Glu132, Arg147, Ala150, Gln151, Lys154, Phe155
5UZP	Citrate synthase	Transferase	-7.12	6028.9	Gln45, Arg191, Thr192, Tyr194, Ser280, Ala281, Leu282, Arg440, Ala441, Leu442, Gly443, Phe444, Pro445, Leu446
3R4O	Heat shock protein 90	Chaperone	-7.01	7332.75	Leu80, Glu200, Ile203, Lys204, Val207, Lys208, Ser211, Gln212, Tyr216, Pro217, Ile218, Thr219, Leu220
5A2E	Extracellular SRCR domains of human CD6	Immune system	-7	7369.97	Ser52, Ser53, Cys54, Glu157, Arg159, Arg225, Trp238, Asp239, Cys240, Pro241, Gly242, Leu243, Pro244
4A7U	Human I113T SOD1	Oxidoreductase	-6.99	7470.16	His48, Thr58, Gly61, Pro62, His63, His80, His120, Lys136, Thr137, Asn139, Ala140, Gly141, Ser142, Arg143
2UW9	PKB-Beta (AKT2)	Transferase	-6.98	7648.78	Trp334, Phe350, Glu365, Glu366, Ile367, Phe369, Lys378, Ser379, Ala382, Gly383, Leu385, Lys386, Lys387, Gln391, Arg392, Leu393, His406
5FUG	A human YL1-H2A.Z-H2B complex	DNA binding protein	-6.92	8449.67	Ser73, Lys74, Asp75, Lys77, Val78, Lys79, Arg80, Thr82, Arg84, His85, Leu88
1JT3	Human acidic fibroblast growth factor	Hormone/growth factor	-6.9	8710.32	Leu3, Gly6, Asn7, Tyr8, Lys12, Leu46, Ser47, Ala48, Glu49, Ser50, Val51, Val54, Glu87
4IP9	Human serum amyloid A1	Protein binding	-6.9	8813.84	Asp16, Arg19, Tyr35, Arg39, Tyr42, Asp43, Lys46, Arg47, Asp91, Pro92, Asn93, Arg96, Lys103, Tyr104
4Y5O	CCM2 HHD in complex with MEKK3 NPB1	Transferase	-6.89	8963.86	Leu299, Tyr302, Leu322, Tyr325, Arg326, Asn327, Leu353, Phe356, Ile357, Pro358
5W45	APOBEC3H	DNA binding protein	-6.84	9622.36	Leu11, Gln12, Asn14, Lys16, Arg18, Leu19, Arg20, Pro25, Lys27, Thr81, Trp82, Arg110
2FM5	PDE4D2	Hydrolase	-6.84	9671.2	Lys85, Glu89, Leu92, Ala93, Leu96, Glu97, Val99, Thr119, Val120, His123, Thr124, Gln127, Glu128, Ile143, Leu146
2CF9	Recombinant human thrombin	Hydrolase/hydrolase inhibitor	-6.77	10920.9	Leu60, Ile90, His91, Pro92, Arg93, Tyr94, Asn95, Trp96, Arg97, Asp100, Arg101
3BYI	Human rho GTPASE activating protein 15 (arhgap15)	Signaling protein	-6.74	11468.7	Phe372, Glu373, Val376, Glu377, Lys380, Lys381, Glu444, Thr445, Gly446, Asn447, His451, Tyr454
5N7E	DBL-homology domain of BCR-ABL	Signaling protein	-6.69	12436.5	Tyr37, Gln47, Glu48, Phe49, Glu50, Val51, Pro52, Lys55, Thr57, Ala58, Thr59, Ile60, Ser61
4W9O	The FK1 domain of FKBP51	Isomerase	-6.69	12584.3	Lys52, Tyr54, Arg73, Glu75, Pro76, Phe77, Val78, Leu135, Asp136, Lys138
5AIU	RNF4-ring domain, UBC13-UB (isopeptide crosslink)	Ligase/signaling protein	-6.64	13600.3	Tyr143, Tyr193, Ile194, Gly195, Ser196, Thr198, Val199, Ser200, Cys201, Pro202, His225, Val226
4X1L	Mutation-induced destabilization of profilin 1 in ALS	Protein binding	-6.61	14186.5	Gly3, Trp4, Tyr7, Gly24, Trp32, Lys108, Thr109, Leu135, Ser138, Tyr140
2Q7N	LIF receptor (domains 1-5)	CYTOKINE receptor/CYTOKINE	-6.61	14330.8	Phe100, Trp198, Asn201, Thr202, Thr204, Asn205, Val206, Phe207, Gln209, Val274, Tyr275, Gly276, Thr277
5OKF	Human 14-3-3 sigma with the hspb6 phosphopeptide	Signaling protein	-6.6	14599.4	Trp59, Glu66, Gln67, Asn70, Arg85, Ala132, Glu133, Val134, Ala135, Thr136, Lys140, Glu182, Ile183
4ZMV	Human P-cadherin (SS-X-dimer pocket I)	Cell adhesion	-6.55	15698.4	Ser8, Arg68, Ala72, Lys73, Ile97, Val98, Thr99, Asp100, Asp137, Tyr140, Thr141
5VZ3	Growth factor	Signaling protein	-6.54	16128.1	Pro36, Glu38, Val39, Gln40, Thr42, Asn84, Pro85, Met86, Val87, Leu105
3WO2	Human interleukin-18	Immune system	-6.48	17786.8	Gly25, Asn26, Arg27, Pro28, Lys79, Ile80, Ile81, Ser82, Phe83, Glu128, Glu130, Lys135, Ile137, Leu138, Lys139
1QE6	Interleukin-8	Immune system	-6.44	18901	Tyr13, Ser14, Lys15, Pro16, Phe17, His18, Pro19, Lys20, Leu51, Glu55, Trp57, Val61, Lys64
5M3D	Tuning of CD81LEL (space group p31)	Cell adhesion	-6.44	19093.4	Thr161, Asn184, Leu185, Phe186, Lys187, Glu188, Asp189, Gln192, Asp195, Asp196, Lys201
4NYH	Pir1 dual specificity phosphatase core	Hydrolase	-6.43	19484.1	Leu39, Pro40, Val41, Gln43, Pro67, Glu68, Glu69, Cys70, Phe71, Asp75, Lys79, Glu82, Gln83
2X1X	Structure of VEGF-C in complex with domains 2 and 3 of VEGFR2 in a tetragonal crystal form	Hormone/signaling protein	-6.43	19484.1	Asp139, Val140, Gly141, Lys142, Gly145, Ala147, Thr148, Thr150, Phe151, Phe152, Pro155
2J8B	Human CD59	Lipid binding protein	-6.38	21199.7	Tyr4, Asp12, Lys14, Lys66, Asp67, Leu68, Cys69, Phe71, Asn72, Glu73, Gln74
3H91	Human chromobox homolog 2 (CBX2)	Transcription	-6.37	21560.6	Val11, Phe12, Ala13, Ala14, Glu15, Cys16, Ile17, Asn48, Ile49, Leu50, Asp51, Arg53, Leu54, Ala57
2IYB	Complex between the 3rd LIM domain of TES and the evh1 domain of MENA	Metal-binding	-6.35	22038.9	Tyr16, Trp23, Lys69, Asn71, Ala73, Phe77, Gln79, Trp80, Arg81, Val86
5H0V	H88A mutated human transthyretin	Transport protein	-6.12	32437.6	Ala19, Val20, Leu110, Leu111, Ser112, Pro113, Tyr114, Ser115, Tyr116, Ser117
1CWF	Human cyclophilin A	Isomerase/immunosuppressant	-6.05	37001.8	Thr68, Arg69, His70, Thr73, Gly74, Gly75, Lys76, Glu81, Lys82, Val6
5POQ	BRD1 in complex with N10974A	Gene regulation	-6.01	39586.2	Leu92, His93, Glu96, Gly128, Arg132, Arg135, Arg136, Asp139
3KLT	A vimentin fragment	Structural protein	-5.81	55294.2	Asp125, Arg126, Phe232, Arg233, Leu234, Lys235, Lys236, Gln239
1BL1	PTH receptor N-terminus fragment	Hormone receptor	-5.8	55668.8	Tyr13, Lys15, Pro16, Phe17, His18, Phe21, Leu43, Ser44, Asp45, Arg47, Leu49

## Sheet: hesperidin
	Table S2c	Hesperidine docking to nonspecific human blood proteins
PDB ID	Targets	Classification	Energy (kcal/mol)	Dissoc. constant [nM]	Contacting receptor residues
5FFG	Integrin alpha V Beta 6 head	Cell adhesion	-10.89	10.4293	Phe21, Val23, Ala96, Arg99, Lys101, Phe159, Ser160, Asp162, Phe163, Thr164, Lys165, Tyr224, Ser225, Val226, Ala227, Val228, Asp237, Phe278, Ser279, Val280, Ala281, Ala282, Ala343, Ile344, Ala345, Pro346, Tyr407, Ser408, Met409, Lys410
4GWN	Human mature MEPRIN Beta	Hydrolase	-10.58	17.6884	Cys124, Trp125, Ser126, Thr149, His152, Glu153, His156, His162, Arg184, His186, Asn187, Val208, Met209, His210, Tyr211, Ser212, Ala215, Phe216, Gly236, Gln237, Arg238
3I7H	Ddb1 (damage specific DNA binding protein 1)	Protein binding	-10.27	29.4979	Trp411, Pro412, Tyr422, Ser502, Cys503, Asn504, Cys540, Leu541, Asp542, Ile543, Thr544, Pro545, Leu546, Arg589, Ser590, Ile591, Leu592, Met593, Thr594, Thr595, Val637, Arg639, Thr640, Arg642, Cys680, Pro681
4UV8	LSD1(KDM1A)-CoRest	Transcription	-10.1	39.3009	Gly330, Ala331, Val333, Thr335, Phe538, Ala539, Asn540, Trp552, Asp553, Gln554, Asp555, Asp556, Glu559, His564, Leu659, Lys661, Ser760, Tyr761, Ser762, Tyr763, Val764, Tyr773, Tyr807, Pro808, Ala809, Thr810, His812
2CF9	Recombinant human thrombin	Hydrolase/hydrolase inhibitor	-9.94	51.8342	Arg35, Glu39, Leu40, Leu41, Cys42, His57, Cys58, Trp60d, Lys60f, Phe60h, Asp189, Ala190, Cys191, Glu192, Ser195, Val213, Ser214, Trp215, Gly216, Gly219, Cys220, Gly226, Phe227, Tyr228
2FM5	PDE4D2	Hydrolase	-9.88	57.0687	Tyr159, His160, His164, His204, Ser208, Asn209, Gln210, Leu229, Glu230, Thr271, Asp272, Met273, Ser274, Asp318, Leu319, Asn321, Pro322, Tyr329, Trp332, Ile336, Phe340, Gln343, Ser355, Pro356, Met357, Cys358, Gln369, Phe372
6FFI	MGLUR5 in complex with MMPEP	Membrane protein	-9.77	68.7114	Leu635, Gln647, Arg648, Ile651, Gly652, Met880, Tyr890, Leu891, Ile892, Cys893, Asn894, Thr895, Thr896, Gly899, Val900, Pro903, Leu904, Tyr952, Asn956, Tyr957, Lys958, Ile959, Ile960, Met962
4WB7	Camp-dependent protein kinase a (catalytic alpha subunit)	Transferase	-9.46	116.733	Lys2, Asp3, Tyr4, Thr7, Glu42, Lys43, Glu46, Glu49, Ala50, Phe336, Asn341, Asn348, His349, Lys350, Phe352, Ala353
5HEX	Human hexokinase 2	Transferase	-9.36	136.803	Asp84, Leu85, Gly86, Asn89, Phe90, Arg91, Ile111, Ser155, Phe156, Asp209, Ile229, Gly231, Thr232, Gly233, Ser234, Asn235, Glu260, Gly262, Glu294, Asp413, Gly414, Ser415, Ser445, Glu446, Asp447, Gly448, Ser449
4FAD	PI3KA	Transferase	-9.35	141.262	Trp201, Leu207, Pro208, Tyr210, Leu211, Arg277, Glu279, Gln291, Trp292, Arg294, His295, Lys298, Asn299, Asp788, Arg849, Glu852, Glu856, Leu865, Pro866, Tyr867, Glu880
4U7D	Human RECQ-like helicase	Hydrolase	-9.33	143.909	Phe87, Lys88, Leu89, Arg93, Thr115, Gly116, Gly118, Lys119, Ser120, Leu121, Tyr123, Cys138, Leu143, Asp146, Gln147, Val150, Leu154, Asp219, Glu220, Leu253, Gly377, Ile378, Asp379, Arg407
4NY0	Human focal adhesion kinase	Transferase	-9.23	171.233	Arg86, Ser88, Val95, Arg125, Ile126, Arg127, Leu129, Phe147, Gln150, Asp154, Glu158, Tyr251, Arg252, Phe253, Lys255, Glu256, Cys257, Asn339
4OJ2	Aquaporin	Transport protein	-9.18	186.941	His61, Ile62, Ser63, Gly64, His66, Cys75, Gly78, Cys79, His80, Val81, Arg85, Tyr89, Ile145, Phe146, Thr149, Asp150, Glu151, Arg152, Tyr219, Asn220, Tyr221, Pro225, Ala227
1OE9	Myosin V motor	ATPASE/myosin	-9.15	195.987	Thr212, Arg213, Phe251, Gln252, Ala253, Glu254, Glu256, Gln290, Gly291, Phe444, Glu445, Ile446, Ser448, Glu450, Gln451, Glu562, Gly563, Lys567
4JXJ	Ribosomal RNA small subunit methyltransferase a from rickettsia bellii	Transferase	-9	252.452	Asn23, Ile49, Gly50, Ile71, Glu72, Thr73, Asp74, Gln96, Asp97, Ala98, Leu99, Asn116, Leu117, Pro118, Tyr119, His120, Ile121
5C5X	The S156E mutant of human aquaporin 5	Transport protein	-8.87	314.923	Ser64, Gly65, His67, Leu76, Asn80, Gln81, Ile82, Arg86, Tyr90, Ile146, Phe147, Thr150, Asp151, Ser152, Arg153, Phe222, Asn228, Ile238, Tyr243, Pro245
5WG5	Human GRK2	Transferase	-8.87	314.923	Ile32, Leu33, Pro35, Asn179, Val180, Asn183, Ile184, His185, Leu186, Lys210, Asp212, Trp517, Trp576, Glu616, Arg617, Lys618, Gln633, Cys634, Asp635, Ser636, Asp637, Leu640
3R6I	AKR1C3	Oxidoreductase	-8.86	319.204	Tyr24, Pro26, Pro27, Leu54, Tyr55, Asn56, Trp86, His117, Ser118, Met120, Leu122, Asn167, Tyr216, Arg226, Trp227, Phe306, Phe311, Pro318
2QFZ	Human tbc1 domain family member 22a	Hydrolase activator	-8.77	374.717	Ser236, Phe329, Cys366, Lys369, Leu370, Asp372, Gly373, Ile374, Gln375, Asp376, Asn377, Gly384, Met387, Lys388, Trp439, Tyr442, Gln443, Glu445, Pro446, Asp447, Gly448, Phe449, Ser450
4KTV	MAT enzymes: MATA2B	Transferase	-8.74	389.55	Glu27, Gln36, Asp43, His89, Glu148, Val155, His158, Lys159, Ala162, Glu166, Gln372, Arg373, Ala376, Tyr377, Gly378, Phe380, Gly381, Arg382
4MWS	Human PPCA (trigonal crystal form 1)	Hydrolase	-8.71	411.863	Leu67, Thr68, Leu74, Val75, Gln76, Asn245, Tyr247, Asn248, Ala251, Pro252, Ala254, Cys303, Thr304, Asn305, Ala308, Met430, Thr433, Asp434, Lys435, Pro436, Leu437
4JKJ	The S18Y variant of ubiquitin carboxy-terminal hydrolase l1	Hydrolase	-8.7	419.581	Glu7, Asn9, Pro10, Glu11, Asn14, Leu17, Tyr18, Val22, Ala23, Gly24, Trp26, Arg27, Val29, Asp30, Glu109
5FN3	Gamma secretase in class 1 of the apo- state ensemble	Hydrolase	-8.69	430.339	Leu260, Lys261, Pro262, Glu310, Gln313, Lys314, Ala315, Pro316, Val318, Thr517, Arg520, Trp533, Asn573, Leu574, Thr575, Gly576, Thr577, Val578, Tyr600, Arg622, Ser623, Thr624
6DK3	Human mitochondrial serine hydroxymethyltransferase 2	Transferase	-8.66	448.886	Gly99, Asp113, Glu116, Leu117, Gln120, Arg121, Leu124, Glu125, Pro131, Gly135, Val136, Gln139, Tyr292, Lys294, Glu312, Asn316
5HZJ	Intersectin1 containing wildtype LOV2 domain	Signaling protein	-8.58	512.913	Gln1470, Leu1588, Ser1589, Glu1590, Gln1591, Leu1592, Val1593, Ser1596, Val1597, Thr1598, Asn1599, Arg1604, Phe1629, Thr1661, Pro1662, Phe1664, Asn1666, Glu1667, His1687
1W6K	Human OSC	Isomerase	-8.54	552.454	Asp220, Trp221, Ser227, Thr228, Tyr430, Gln431, Lys432, Tyr434, Arg435, Gln436, Met437, Asn492, Met493, Arg494, Asn495, Pro496, Thr505, Lys506, Arg507
4ZWJ	Rhodopsin bound to arrestin	Signaling protein	-8.47	614.435	Lys66, Lys67, Arg69, Thr70, Pro71, Tyr74, Gly149, Glu150, Asn151, His152, Arg2067, Gln2070, Glu2071, Asp2072, Gln2138, Asp2139, Val2140, Gly2141, Lys2142, Arg2292
3HRZ	Human factor B	Immune system	-8.46	624.893	Arg12, Glu16, Glu17, Gln18, Thr62, Thr64, Ser104, Phe105, Met128, Asp129, Asn463, Lys464, Lys466, Ile467, Phe468, Asp491, Met523
5W45	APOBEC3H	DNA binding protein	-8.42	675.343	Leu11, Gln12, Asn14, Lys16, Arg17, Arg18, Leu19, Arg20, Pro22, Tyr23, Tyr24, Pro25, Arg26, Lys27, Thr81, Trp82, Arg110
3EHT	The extracellular domain of human corticotropin releasing factor receptor type 1 (crfr1)	Membrane protein	-8.36	749.844	His285, Asp254, Ala253, Arg251, Tyr250, Asn249, Gly248, Tyr178, Tyr173, Ile171, Glu21, Ile20, Met19, Pro18, Asn17, Ile16, Pro15, Gln14
2V5Y	The receptor protein tyrosine phosphatase mu ectodomain	Hydrolase	-8.34	775.588	Cys400, Tyr401, Gln402, Val403, Gly404, Glu407, Ser430, Pro431, Tyr432, Thr433, Asn434, Glu485, Gln488, Thr489, Tyr490, Gly491, Val492, Ile493
3VJ9	The human squalene synthase	Transferase	-8.24	918.189	Glu165, Asp169, Glu202, Asn205, Ser206, Leu209, Lys213, Arg238, Tyr239, Glu261, Thr264, Asn265, His268, His269, Asp272, Pro354, Ser355, Lys358
5T40	Human EXOG (hexog)	Hydrolase	-8.23	935.395	Asp108, Arg109, Lys110, Cys112, Phe114, Ser137, Arg138, His140, Pro143, Ala144, Gly145, Phe158, Phe168, Asn176, Glu179, Arg183, Arg314
5UZP	Citrate synthase	Transferase	-8.21	952.924	Met72, Arg73, Gly74, Met75, Gly77, Leu78, His265, Gly268, Asn269, Val270, His273, Leu300, His301, Gly348, Val349, Arg356, Asn400, Val401, Asp402, Arg428, Glu447
3MWE	Truncated human ATP-citrate lyase	Transferase	-8.21	962.623	Ser7, Asp60, Gln61, Gly100, Asn104, Glu237, Pro239, Pro240, Pro241, Phe242, Gly243, Arg244, Glu245, Ala246, Glu250, Ala251, Ala254
2XMS	Human NDRG2 protein	Signaling protein	-8.18	1002.42	Asp158, Lys162, His170, Thr173, Ser177, Glu181, Met182, Gly185, His186, Ser189, Gln190, Leu193, Trp220, Tyr223, Asn224, Arg226, Pro252, His253, Asp255, Ala256
5K10	Isocitrate dehydrogenase (IDH1)	Oxidoreductase	-8.11	1143.47	Pro206, Tyr208, Tyr231, Lys236, Phe239, Glu240, Lys243, Ile244, Trp245, Glu247, Arg249, Gln257, Ser261, Glu262, Gly263, Gly264, Phe265
2J0S	Exon junction	Hydrolase	-8.09	1172.78	Pro114, Thr115, Arg116, Gly142, Thr163, Pro164, Gly165, Arg166, Phe197, Gln200, Asn285, Thr286, Lys287, Gly309, Asp310, Arg316, Thr334, Asp335, Val336
3PUF	Human RNASE H2 complex	Hydrolase	-8.08	1186.72	Glu73, Arg186, Asp187, Val190, Lys191, Trp193, Gln194, Phe195, Glu197, Lys198, Leu199, Gln200, Thr204, Tyr206, Gly207, Ser208, Trp219, Phe233
3DOF	Complex of ARL2 and BART	Signaling protein/hydrolase	-8.06	1233.7	Lys9, Gln12, Glu82, Ser83, Thr84, Asp85, Arg114, Leu115, Ala116, Gly117, Ala118, Ile176, Arg179, Ile180, Thr182, Ala183, Glu186, His187
3BYI	Human rho GTPASE activating protein 15 (arhgap15)	Signaling protein	-8.04	1278.21	Ile278, Arg289, Glu290, Trp296, Phe297, Gln300, Glu303, Ala304, Val332, Glu335, Glu336, Lys337, Leu338, Asn339, Leu340, Asp341
1IKN	IKAPPABALPHA/NF-KAPPAB complex	Transcription factor	-8.04	1289.04	Lys28, Glu49, Arg50, Ser51, Thr52, Glu222, Asp223, Ile224, Glu225, Val226, Glu234, Ala235, Arg236, Gly237, Ser238, Phe239, Pro275
3EHI	Human thymidyalte synthase M190K	Transferase	-8.01	1337.81	Arg50, Thr51, Glu87, Phe91, Asp116, Tyr135, Asn183, Pro184, His196, Gln214, Ser216, Gly217, Asp218, Gly222, Phe225, Asn226, His256, Tyr258
6F39	C1R homodimer CUB1-EGF-CUB2	Hydrolase	-7.98	1421.61	Thr35, Gly36, Tyr37, Arg38, Ser62, Lys66, Leu68, Met89, Ser90, Gln91, Gly92, Asn93, Lys94, Met95, Asp125, Leu126, Glu128, Tyr155
5AIU	RNF4-ring domain, UBC13-UB (isopeptide crosslink)	Ligase/signaling protein	-7.97	1440.94	Tyr143, Val147, Gly150, Arg151, Leu152, Ile153, Ile192, Tyr193, Ile194, Gly195, Ser196, Val199, Ser200, Cys201, Pro202, His225, Val226, Thr244
2UW9	PKB-Beta (AKT2)	Transferase	-7.96	1455.61	Ala382, Gly383, Lys386, Lys390, Gln391, Arg392, Leu393, Gly394, Gly395, Gly396, Pro397, Ser398, Glu402, Glu405, His406, Arg407
3GR4	Human pyruvate kinase M2	Transferase	-7.96	1460.53	Arg255, Asn264, Ile265, Lys266, Ile267, Glu285, Ala286, Ser287, Asp288, Gly321, Lys322, Pro323, Lys433, Ser434, Arg436, His439, Arg443, Asn456, Gln462, Tyr466, Ser519
3OE9	the chemokine CXCR4 receptor	Signaling protein, hydrolase	-7.91	1581.11	Asp1010, Glu1011, Arg1014, Tyr1018, Lys1019, Tyr1024, Thr1026, Gly1030, His1031, Leu1032, Asp1070, Ala1074, Val1103, Phe1104, Gln1105, Met1106, Gly1107, Trp1138, Gln1141, Thr1142, Arg1145
4URW	RAS:SOS complex	Signaling protein	-7.91	1594.51	Ser17, Ile21, Tyr32, Pro34, Thr35, Ile36, Glu37, Tyr40, Arg41, Asp54, Ile55, Leu56, Asp57, Thr58, Ala59, Gln61
5POQ	BRD1 in complex with N10974A	Gene regulation	-7.9	1610.74	Ile54, Phe55, Val59, Glu63, Val64, Pro65, Tyr67, Met75, Ile102, Asn105, Cys106, Tyr109, Asn110, Ala111, Thr114, Phe116
4ZMV	Human P-cadherin (SS-X-dimer pocket I)	Cell adhesion	-7.82	1846.71	Ala147, Tyr148, Ser149, Ile150, His151, Ser152, Gln153, Lys156, Asp160, Leu161, Met162, Phe163, Thr164, Ile165, Arg167, Gln192, Gly198, Thr202
2CZK	Human myo-inositol mono-phosphatase 2 (impa2)	Hydrolase	-7.74	2113.68	Arg146, Gly147, Gly149, Arg156, Leu157, Arg158, Val159, Ser160, Gly161, Arg240, Glu241, Ala242, Gly243, Gly244, Ile245, Ser265, Thr266, Arg267
3OHM	Activated G alpha Q	Signaling protein	-7.72	2197.34	Ser53, Ile56, Lys57, Arg60, Gly64, Ser65, Tyr67, Phe75, Leu78, Val184, Pro185, Thr186, Thr187, Ile190, Tyr192, Pro193, Phe194, Asp205
5IOH	Repoman-PP1A (protein phosphatase 1, alpha isoform) holoenzyme	Hydrolase/protein binding	-7.71	2219.71	Arg96, Asn124, His125, Ile130, Tyr134, Trp206, Asp208, Pro209, Asp210, Lys211, Asn219, Asp220, Arg221, Thr226, Gln249, Val251, Glu256, Phe258, Phe276
5L6D	The human METTL3-METTL14 complex	Transferase	-7.69	2315.37	Tyr380, Leu381, Asp382, Ser384, Ile385, Arg564, Gln567, Arg568, Tyr569, Pro570, Asp571, Ile573, Ile574, Ser575, Lys576
4IA0	The PDE5A1 catalytic domain	Hydrolase	-7.67	2378.75	Leu554, Lys555, Asp558, Phe559, Ser560, Phe561, Ser562, Glu565, Leu566, Thr769, Lys770, Pro771, Trp772, Ile774, Pro841, Asp844, Gly845, Lys848, Asn849, Lys852
4GWG	6-phosphogluconate dehydrogenase apo-form	Oxidoreductase	-7.66	2443.87	Trp172, Arg342, Ala345, Thr346, Gly349, Trp350, Thr351, Leu352, Asn353, Tyr354, Gly355, Gly356, Lys376, Phe379, Asp380, Pro383, Gln386
4IRG	The ETS transcription factor ERG	DNA binding protein	-7.65	2464.58	Gly292, Gln293, Gln295, Leu296, Trp334, Lys338, Lys340, Met343, Lys347, Leu348, Arg350, Ala351, Tyr354, Tyr355, Lys358
3R4O	Heat shock protein 90	Chaperone	-7.61	2632.27	Arg46, Glu47, Ser50, Asn51, Asp54, Ala55, Lys58, Asn106, Leu107, Lys112, Gly132, Gln133, Gly135, Val136, Gly137, Phe138, His210, Ser211, Gln212, Phe213, Ile214
1ZXM	Human topo IIA ATPASE/AMP-PNP	Isomerase	-7.58	2773.66	Gln59, Gln60, Met61, Trp62, Tyr72, Arg241, Lys306, Gly307, Phe308, Gln309, Gln310, Ile311, Ala318, Ser320, Lys321, Gly322, Gly323, Val326
4e+49	Carbonic anhydrase (CA)	Lyase	-7.57	2820.87	Tyr40, Asp41, Pro42, Leu44, Lys45, Pro46, Leu47, Ser48, Val49, Ser50, Lys80, Gly81, Gly82, Glu187, Ser188, Leu189, Asp190, Tyr191, Ser259
1JT3	Human acidic fibroblast growth factor	Hormone/growth factor	-7.56	2888.32	Asp28, Gly29, Thr30, Val31, Asp32, Asp68, Thr69, Leu72, Val73, Tyr74, Gly75, Glu82, Ser116, Cys117, Lys118, Arg119
5HKJ	Single chain recombinant globular head of the complement system protein C1Q	Signaling protein	-7.53	3048.61	Asn20, Cys63, Leu64, Ser65, Arg76, Ser77, Leu78, Gly79, Phe80, Glu109, Lys110, Asp111, Pro112, Gln152, Gln256, Gly257, Asp259
4NYH	Pir1 dual specificity phosphatase core	Hydrolase	-7.5	3158.6	His30, Ile31, Pro32, Glu33, Arg34, Trp35, Lys36, Asp37, Lys64, Leu65, Thr96, Gln97, Tyr99, Thr153, Arg158
3WO2	Human interleukin-18	Immune system	-7.5	3180	Gly25, Asn26, Arg27, Pro28, Glu77, Asn78, Lys79, Ile80, Ile81, Ser82, Phe83, Lys135, Leu136, Ile137, Leu138
2G6P	Truncated (delta 1-89) human methionine aminopeptidase type 1	Hydrolase	-7.49	3234.13	Gln113, Arg114, Pro115, Asp116, Ser127, Glu143, Asp144, Glu146, Gly147, Leu150, Tyr233, Asn235, Gly236, Tyr237, Lys307, Leu308
5H0V	H88A mutated human transthyretin	Transport protein	-7.48	3289.18	Pro11, Glu61, Phe64, Val65, Glu66, Ala97, Asn98, Asp99, Gly101, Pro102, Arg103, Arg104, Tyr105, Asn124
2IYB	Complex between the 3rd LIM domain of TES and the evh1 domain of MENA	Metal-binding	-7.43	3560.73	Val15, Tyr16, Asp17, Asp18, Ala19, Val24, Pro25, Ala26, Gly27, Gly28, Val59, Ile60, Asn61, Arg84, Gln85, Val86, Tyr87
5Z90	BRD4 bromodomain 1	Transcription	-7.43	3560.73	Pro45, Pro46, Pro48, Glu49, Asn52, Lys55, Tyr98, Ile101, Lys102, Thr103, Pro104, Met105, Arg113, Tyr118, Asp128, Thr131
1Z3U	Angiopoietin-2 receptor binding domain	Signaling protein	-7.4	3751.99	Arg328, Ser332, Val333, Asp334, Phe335, Gln336, Glu352, Gly457, Met458, Tyr459, Tyr460, Pro461, Gln464, Lys468, Asn470
5A2E	Extracellular SRCR domains of human CD6	Immune system	-7.4	3751.99	Asp291, Ser292, Trp294, Arg314, Pro315, Lys316, Gly317, Ser351, Gln352, Ser353, Leu354, Ala356, Arg357
4A7U	Human I113T SOD1	Oxidoreductase	-7.39	3841.71	Gly73, Pro74, Lys75, Asp76, Gly85, Asn86, Val87, Thr88, Asp96, Val97, Ser98, Ile99, Glu100, Leu126, Lys128
5F6D	UBC9 (K48A/K49A/E54A)	Ligase	-7.36	4020.83	Asp19, His20, Pro21, Phe22, Gly23, Phe24, Val25, Pro46, Gly47, Ala48, Ala49, Ala54, Gly55, Gly56, Leu57, Lys110, Leu114, Gln117, Pro157
4IP9	Human serum amyloid A1	Protein binding	-7.34	4172.94	Ala14, Arg15, Met17, Trp18, Tyr21, Ile58, Arg62, Ile65, Gln66, Phe69, Gly70, His71
2X1X	Structure of VEGF-C in complex with domains 2 and 3 of VEGFR2 in a tetragonal crystal form	Hormone/signaling protein	-7.29	4571.14	Trp126, Gln130, Cys131, Met132, Pro133, Cys165, Cys166, Asn167, Ser168, Leu171, Thr207, Ser208, Cys209, Arg210, Cys211, Met212
4MXV	Lymphotoxin alpha	Cytokine/immune system	-7.25	4849.31	Asn41, Ser42, Leu43, Leu44, Trp45, Asn62, Asn63, Ser64, Tyr96, Gln102, His111, Ser148, Thr149, His150, Thr151, Asp152, Gly153, Ile154
5OKF	Human 14-3-3 sigma with the hspb6 phosphopeptide	Signaling protein	-7.22	5075.41	Trp59, Arg60, Ser63, Ser64, Glu66, Gln67, Arg85, Ala132, Glu133, Val134, Ala135, Lys140, Tyr181, Glu182, Ile183, Arg238
5GNT	BDLP-like folding of Mitofusin 1	Hydrolase	-7.21	5231.97	Leu197, Ala199, Asp200, Val201, Phe202, Leu227, Ser228, Lys229, Pro230, Asn231, Ser331, Lys334, Thr335, Lys336, Gln339
2QX4	Quinone reductase ii	Oxidoreductase	-7.17	5522.32	Ala152, Glu153, Tyr155, Thr156, Asp163, Ser164, Arg165, Leu168, Ala185, Pro186, Gln187, Ile188, Phe190, Met203, Ala206, Arg210
2Q7N	LIF receptor (domains 1-5)	CYTOKINE receptor/CYTOKINE	-7.15	5740.91	Thr11, Thr12, Asn13, Asn14, Arg16, Val17, Trp18, Asp19, Pro47, Leu48, Glu49, Thr50, Asn52, Val53, Lys54, Glu89
3ZR0	Human MTH1	Hydrolase	-7.13	5918	Arg31, Leu108, Asp109, Ile111, Pro112, Phe113, Lys114, Asp115, Met116, Trp117, Pro118, Ser121, Pro125, Leu128, Gln129, Asp143
5U7Z	Human acid ceramidase (ASAH1, aCDase)	Hydrolase	-7.11	6141.87	Lys74, Val77, Asn78, Lys81, Met94, Gln95, Asp98, Ala120, Ala121, Val122, Asp124, Ile125, Pro126, Leu127, Gly128, Glu129
3H91	Human chromobox homolog 2 (CBX2)	Transcription	-7.08	6428.24	Glu9, Gln10, Val11, Phe12, Arg23, Lys26, Glu28, Trp33, Ser42, Trp43, Glu44, Pro45, Glu47, Asn48, Leu50
3UVU	Flap endonuclease 1 (FEN1)	Protein binding/peptide	-7.04	6900.47	Val215, Pro216, Asp217, Leu218, Ser219, Val257, Arg258, His261, His262, Asn263, Gln297
1CWF	Human cyclophilin A	Isomerase/immunosuppressant	-7.04	6912.12	Phe7, Leu39, Ser40, Thr41, Gly42, Gly45, Phe46, Gly47, Tyr48, Lys49, Gly50, Phe67, Thr68, His70, Lys76, Asp160, Cys161, Gly162, Gln163
4Y5O	CCM2 HHD in complex with MEKK3 NPB1	Transferase	-7.03	7077.4	Leu299, Tyr302, Leu322, Tyr325, Arg326, Gly328, Ala329, Ser330, Leu353, Phe356, Ile357, Pro358, Glu359, Lys360, Asp361
5FUG	A human YL1-H2A.Z-H2B complex	DNA binding protein	-6.96	7964.97	Leu68, Asn71, Ala72, Ser73, Lys74, Asp75, Leu76, Lys77, Val78, Lys79, Arg80, His85, Leu88, Ala89, Gly92
5D1M	UBCH5B	Ligase	-6.91	8680.96	Leu13, Ala14, Pro17, Gln20, Cys21, Ser22, Ala23, Gly24, Gln34, Ala35, Thr36, Met38, Val49, Phe51
5VZ3	Growth factor	Signaling protein	-6.78	10738.1	Asp5, Arg16, Leu17, Gln51, Phe52, Arg53, Ala54, Gln60, Lys107, Asp108, Cys109, His110
6PAX	Human PAX-6 paired domain-DNA complex	Gene regulation	-6.71	12003.4	Pro73, Arg74, Val75, Ala76, Pro78, Val81, Ser119, Arg122, Val123, Asn126
1HF0	DNA-binding domain of OCT-1	Transcription	-6.6	14501.2	Glu109, Asn111, Ile112, Val114, Ala115, Lys118, Ser119, Glu122, Ile134, Gln137, Leu138, Asn139
1QE6	Interleukin-8	Immune system	-6.55	15698.4	Leu25, Val27, Glu29, Ser30, Ala35, Asn36, Thr37, Ile39, Pro53, Lys54, Gln59, Val62
1BL1	PTH receptor N-terminus fragment	Hormone receptor	-6.53	16347.3	Phe6, Leu7, Glu10, Thr11, Arg12, Glu13, Val16, Ile23, Tyr24, Val26, Gly27
5N7E	DBL-homology domain of BCR-ABL	Signaling protein	-6.38	21021.6	Leu20, Tyr37, Phe49, Glu50, Val51, Pro52, Lys55, Thr57, Ala58, Thr59, Ile60, Ser61, Gly62
4X1L	Mutation-induced destabilization of profilin 1 in ALS	Protein binding	-6.35	22001.7	Arg75, Gly82, Glu83, Ser85, Gly122, Leu123, Asn125, Lys126, Tyr129, Glu130
2J8B	Human CD59	Lipid binding protein	-6.26	25697.6	Asn5, Cys6, Pro7, Asn8, Pro9, Tyr36, Asn37, Lys38, Cys39, Arg53, Leu54, Arg55
5M3D	Tuning of CD81LEL (space group p31)	Cell adhesion	-6.26	25871.7	Asp128, Leu131, Gln132, Val135, Val136, Gly158, Ser159, Ser160, Leu162, Thr163, Thr166, Thr167, Leu170, His191
4W9O	The FK1 domain of FKBP51	Isomerase	-6.23	27123.7	Ile25, Ser27, Thr46, Pro47, Met48, Ile49, Leu81, Asp91, Ile92, Ala95, Thr96
3I69	Apo Glutathione transferase A1-1 GIMF-helix	Transferase	-6.2	28774.3	Met94, Tyr95, Gly98, Asp101, Asn130, Arg131, Tyr132, Pro134, Ala135, Phe136, Lys138, Val139
3KLT	A vimentin fragment	Structural protein	-5.9	47182	Ala312, Glu315, Ser316, Tyr319, Arg320, Val323, Gln324
